# Supplementary material for: The INFLORESCENCE DEFICIENT IN ABSCISSION-LIKE6 Peptide Functions as a Positive Modulator of Leaf Senescence in Arabidopsis thaliana
Source: Front Plant Sci. 2022 Jun 30;13:909378. doi: 10.3389/fpls.2022.909378 (PMC9280484; doi:10.3389/fpls.2022.909378)
Supplement: Supplementary Figure 1 — Sequence information of the IDL6 peptide. [file Data_Sheet_1.ZIP › Supplementary Material/Supplementary Table 1.xlsx]

## Sheet: Sheet1
Supplementary Table 1.PCR primers and sequences used in this study.
Primer Name	Primer Sequence (5'-3')	Used for
IDL6-QF	TGCTTCGTTCTCAACAGCTAGG	qRT-PCR
IDL6-QR	GAATATCCAGCCGTCAAGTGAT	qRT-PCR
SAG12-QF	ATGTTGTTGGGCGTTTTCAGC	qRT-PCR
SAG12-QR	GCCGCCAGTCGCTTTTATAT	qRT-PCR
RBCS-QF	AGACTCTATCTTACCTCCCTG	qRT-PCR
RBCS-QR	TGGAGGATATGCACAAAATG	qRT-PCR
Actinng-QF	CTCAAGAGGTTCTCAGGAGTA	qRT-PCR
Actinng-QR	TCACCTTCTTCATCCGCAGTT	qRT-PCR
WRKY53-QF	AGCTTCAGGCACGACTTAGA	qRT-PCR
WRKY53-QR	GTGAGGATGACCAGTTTAGC	qRT-PCR
CDF4-QF	GACACACCCGCCGGAGCAAG	qRT-PCR
CDF4-QR	AACGTTGTAGTTGTTGAAGT	qRT-PCR
idl6-LB	ATTTTGCCGATTTCGGAAC	genotyping
idl6-LP	AGCCTCTCCCTCATTCAGAAG	genotyping
idl6-RP	AGAACCAAAAGCCAGCAATTC	genotyping
IDL6-pCHF3-F	AGAACACGGGGGACGAGCTCATGGCTAGAATTGGAGCTTTG	generation of transgenic lines
IDL6-pCHF3-R	GATCCCCGGGTACCGAGCTCCTAAGTCTTGACGTCGTTGAT	generation of transgenic lines
ProIDL6-pBI121-F	TGATTACGCCAAGCTTTTGGTACCCTCAAGCT	generation of transgenic lines
ProIDL6-pBI121-R	GACCACCCGGGGATCCAGCTCCAATTCTAGCCAT	generation of transgenic lines
ProIDL6-pZP211-F	CATGATTACGAATTCTTGGTACCCTCAAGCT	generation of transgenic lines
ProIDL6-pZP211-R	GAGCTCGGTACCCGGAGCTCCAATTCTAGCCAT	generation of transgenic lines
IDL6-pZP211-F	TCTAGAGTCGACATGGCTAGAATTGGAGCTTTG	generation of transgenic lines
IDL6-pZP211-R	TGCCTGCAGGTCGACCTAAGTCTTGACGTCGTTGAT	generation of transgenic lines
