# Supplementary material for: The INFLORESCENCE DEFICIENT IN ABSCISSION-LIKE6 Peptide Functions as a Positive Modulator of Leaf Senescence in Arabidopsis thaliana
Source: Front Plant Sci. 2022 Jun 30;13:909378. doi: 10.3389/fpls.2022.909378 (PMC9280484; doi:10.3389/fpls.2022.909378)
Supplement: Supplementary Figure 1 — Sequence information of the IDL6 peptide. [file Data_Sheet_1.ZIP › Supplementary Material/Supplementary Table 2.xls]

Supplementary Table2: Details of all DEGs in idl6 mutants
gene_id	baseMean	baseMean_control_WT	baseMean_case_idl6	foldChange	log2FoldChange	pval	padj	up_down	expression_WT#1	expression_WT#2	expression_WT#3	expression_idl6#1	expression_idl6#2	expression_idl6#3	gene_symbol
AT1G01070	202.8284769	133.2540026	272.4029513	2.044238417	1.031563466	0.010822637	0.122671007	Up	4.29035	3.63437	2.70993	4.54243	6.6342	8.52203	UMAMIT28
AT1G01200	14.46980518	24.92875187	4.010858491	0.160892872	-2.63582768	0.034392928	0.2519772	Down	0.401375	1.33434	0.683712	0.211592	0.110031	0	RABA3
AT1G01250	171.7660385	96.2741004	247.2579766	2.568270963	1.360797421	0.001557757	0.032539514	Up	4.76866	2.21499	5.96056	8.08286	9.66694	11.5134	F6F3.6
AT1G01300	597.3784204	893.5191686	301.2376723	0.337136217	-1.568596477	0.000606917	0.016633288	Down	14.6797	19.4228	26.2808	9.69564	6.14703	1.70752	F6F3.10
AT1G01340	152.304028	209.8364348	94.77162117	0.451645212	-1.146738179	0.026814498	0.217936234	Down	4.7809	2.41723	3.12641	1.02205	1.0113	1.95184	CNGC10
AT1G01355	30.87834514	10.49991923	51.25677106	4.881634797	2.287364369	0.003813835	0.061237899	Up	0.590268	0.180853	0.183826	0.856154	1.4064	2.35814	AT1G01355
AT1G01370	27.08903761	45.9567411	8.221334113	0.178892887	-2.482832066	0.003703386	0.05993233	Down	0.639418	1.25765	1.45286	0.168413	0.0885435	0.133647	HTR12
AT1G01470	4093.395961	1142.402357	7044.389565	6.166294669	2.624403833	0.017649241	0.166599971	Up	45.1708	44.2374	47.4742	124.744	165.818	464.484	LEA14
AT1G01520	674.6473794	405.0746492	944.2201096	2.330978034	1.22093541	0.00037179	0.011797163	Up	5.55459	6.78213	12.2672	14.1136	15.5599	20.2495	ASG4
AT1G01580	162.5971724	43.81437559	281.3799692	6.422092416	2.683043426	0.000204374	0.00749393	Up	0.92782	0.353068	1.01139	2.33438	4.10775	6.21729	FRO2
AT1G01670	83.13404451	112.2797738	53.98831524	0.480837407	-1.05637896	0.044652138	0.29523054	Down	1.85053	1.35649	2.40412	1.32941	0.399079	0.791613	T1N6.28
AT1G02205	936.2468373	175.4167902	1697.076884	9.674540748	3.274193178	6.15E-07	9.40E-05	Up	3.00461	1.9575	0.0819334	13.0169	8.66729	19.6826	CER1
AT1G02230	44.11530353	80.56764725	7.662959816	0.095112121	-3.394226981	0.006858785	0.091064052	Down	2.2511	0.63237	4.35439	0.192214	0.0683957	0.375175	NAC004
AT1G02360	34.70056343	65.74971978	3.651407082	0.055534945	-4.170460322	0.001742712	0.035392391	Down	3.29682	0.434373	2.82885	0.0959728	0.132344	0.0905818	T6A9.5
AT1G02390	244.6014097	109.969051	379.2337684	3.448549978	1.785989875	0.001715075	0.035059467	Up	3.51889	0.856898	4.09026	5.10447	8.85071	11.4265	GPAT2
AT1G02440	9.00001669	16.65100656	1.349026822	0.081017734	-3.625618453	0.023635576	0.202341025	Down	0.824038	0.135211	0.416796	0	0	0.0465442	ARFD1A
AT1G02450	75.50558739	137.7782461	13.23292865	0.096045123	-3.380143825	0.016212267	0.15855855	Down	8.77982	0.867981	11.5752	0.23419	0	1.65357	NIMIN1
AT1G02705	137.9104908	233.7335077	42.08747397	0.180066069	-2.473401743	1.02E-07	2.37E-05	Down	21.0928	34.7783	28.3668	5.18162	7.43471	0.894441	AT1G02705
AT1G02730	128.7289582	237.023934	20.43398241	0.086210629	-3.53599044	6.63E-05	0.00323268	Down	0.984525	2.1496	3.08734	0.303447	0.0991001	0.082769	CSLD5
AT1G02770	36.45237424	9.606891705	63.29785677	6.588796743	2.720015022	0.001789395	0.036046887	Up	0.399102	0.119388	0.396748	0.759094	1.5609	2.8017	T14P4.24
AT1G02820	3200.313651	1093.461868	5307.165435	4.853544136	2.279038611	2.77E-12	2.32E-09	Up	37.0031	83.3548	79.1078	280.902	241.279	350.373	LEA3
AT1G02920	880.2963026	1509.689935	250.9026699	0.166194835	-2.589052547	0.042814223	0.288460699	Down	114.485	7.36524	120.254	1.509	5.87319	26.7468	GSTF7
AT1G02950	88.58357337	157.098827	20.06831973	0.127743282	-2.968680675	4.13E-07	7.05E-05	Down	3.91686	5.35355	8.89756	0.820834	0.508802	0.510911	GSTF4
AT1G02970	19.49776377	36.31415156	2.681375974	0.073838321	-3.759486445	0.000401663	0.012397297	Down	0.741094	1.05076	0.560535	0.0440915	0.117001	0	WEE1
AT1G03020	203.711548	77.1830415	330.2400545	4.278660806	2.097159313	0.001839796	0.036608223	Up	11.0816	5.3721	7.39885	44.9729	26.4656	17.7956	F10O3.16
AT1G03055	341.0893601	204.7841056	477.3946147	2.331209316	1.221078548	0.001035986	0.024283845	Up	5.74259	8.49497	5.01074	13.8107	14.1241	11.6009	D27
AT1G03210	251.0370778	342.6831377	159.3910179	0.465126528	-1.104304871	0.004669727	0.069459508	Down	15.5509	7.136	14.5523	5.05162	4.33683	5.63032	F15K9.19
AT1G03370	892.5650273	1201.156894	583.973161	0.48617559	-1.040450636	0.022894837	0.198077553	Down	15.926	6.11005	13.6424	4.09737	4.44079	6.86453	F15K9.2
AT1G03780	28.7914256	53.54623713	4.036614071	0.075385579	-3.729567629	0.002963413	0.050901394	Down	0.131911	0.293545	0.797137	0.0456981	0.0364779	0.0110317	TPX2
AT1G03830	114.4547728	153.3872226	75.52232304	0.492363847	-1.022203262	0.026678547	0.217442779	Down	1.29227	1.35675	1.01802	0.556694	0.670561	0.346153	F21M11.26
AT1G03870	618.9621313	949.8719656	288.0522969	0.303253815	-1.721402302	0.04348139	0.291038535	Down	33.6158	72.832	25.5933	16.6798	14.6512	3.85991	FLA9
AT1G04020	77.5190096	142.1570688	12.88095043	0.090610692	-3.464174886	5.74E-09	1.91E-06	Down	2.07798	1.99773	2.24772	0.293188	0.121183	0.110309	BARD1
AT1G04040	495.3964614	937.5267653	53.26615745	0.056815613	-4.137568763	4.71E-07	7.67E-05	Down	20.3764	39.5993	22.4679	1.92622	2.00187	0.454003	F21M11.2
AT1G04050	57.49330988	79.88285908	35.10376069	0.439440464	-1.186260373	0.041846998	0.284564617	Down	0.69154	0.781654	0.916043	0.322833	0.322737	0.194206	SUVR1
AT1G04220	667.1449698	188.5587466	1145.731193	6.076255882	2.603182626	5.04E-13	6.00E-10	Up	6.47028	3.50725	4.41414	31.1442	19.4545	27.3635	KCS2
AT1G04240	1235.03462	733.9552598	1736.113981	2.365422085	1.24209764	0.000569015	0.015930302	Up	22.9092	34.0776	20.927	49.4091	43.8507	73.4023	SHY2
AT1G04570	183.2420622	60.82483637	305.6592881	5.025238149	2.329191968	1.13E-05	0.000798048	Up	1.28445	1.03742	2.01351	5.19949	5.13676	9.44033	T1G11.18
AT1G04620	567.1583586	318.1595711	816.157146	2.565244676	1.359096439	0.000117879	0.004938708	Up	5.65317	5.11209	4.60267	10.4578	13.2196	11.6483	HCAR
AT1G04680	663.7266371	1103.551267	223.9020077	0.202892257	-2.301214283	0.000582313	0.016165062	Down	11.4592	27.2101	20.135	1.90606	6.04559	1.95491	T1G11.7
AT1G04730	70.67794396	113.2470011	28.10888677	0.248208663	-2.010374624	0.000336856	0.0109655	Down	1.22292	1.10375	1.22536	0.360558	0.3183	0.133471	CTF18
AT1G04778	5.242856158	10.48571232	0	0	#NAME?	0.017578898	0.166264631	Down	0.165337	0.605184	0.531709	0	0	0	AT1G04778
AT1G04820	1816.552084	2744.77341	888.330757	0.323644478	-1.627518207	7.85E-07	0.000111016	Down	54.9439	75.1325	61.2356	21.0655	17.8388	16.7214	TUA4
AT1G04900	127.0247764	172.592725	81.45682785	0.471959799	-1.083264117	0.01791916	0.168524696	Down	4.23005	4.53474	3.05637	2.42047	1.42532	1.0407	F13M7.11
AT1G04980	269.2803682	438.0054123	100.5553241	0.229575529	-2.122959227	0.043588359	0.291413424	Down	17.1397	3.47183	6.69085	1.04277	1.52478	2.71308	PDIL2-2
AT1G05010	1848.758728	3119.703678	577.8137787	0.185214315	-2.43273249	0.000317394	0.010482804	Down	89.488	30.5129	91.2387	12.1669	10.4128	11.4009	EFE
AT1G05210	15.25900463	27.78798876	2.7300205	0.098244624	-3.34747773	0.005459326	0.077291481	Down	1.85848	2.92966	1.32461	0.150452	0	0.431633	YUP8H12.18
AT1G05370	17.20166001	30.5079064	3.895413619	0.12768538	-2.96933475	0.006429074	0.086800174	Down	0.313087	0.817066	1.40005	0.241254	0.0310425	0.0565158	YUP8H12.1
AT1G05470	165.6745437	271.1874719	60.16161545	0.221845113	-2.17237532	0.000356037	0.011377087	Down	1.69989	3.5146	3.18726	1.11187	0.373271	0.289993	CVP2
AT1G05575	17.230041	32.37881934	2.081262669	0.064278523	-3.959519421	0.02357379	0.202135478	Down	7.11545	0.890724	2.74091	0	0.107248	0.486109	AT1G05575
AT1G05630	611.7062761	915.8227862	307.5897661	0.335861665	-1.574060957	6.08E-06	0.000514941	Down	8.74452	4.72031	7.00017	2.39565	2.02225	1.82467	5PTASE13
AT1G05675	30.69083609	58.24068911	3.140983069	0.053931077	-4.212739354	0.001302198	0.028630634	Down	2.68152	0.606099	1.33573	0.0751029	0.0269215	0.124335	AT1G05675
AT1G05680	166.6849567	71.90045675	261.4694566	3.636547922	1.862569588	0.009895959	0.115405251	Up	3.83698	0.26139	0.614179	6.89206	2.79532	5.98795	UGT74E2
AT1G05710	166.6687504	234.7425671	98.59493365	0.420013016	-1.251494057	0.004684961	0.069548915	Down	4.67997	6.06915	5.80339	1.16714	1.33439	3.42025	F3F20.16
AT1G05760	41.03113365	74.5376413	7.524625998	0.100950686	-3.308277385	0.000407029	0.012494747	Down	4.5906	3.25176	9.92236	0.512799	0.535432	0.734016	RTM1
AT1G05770	6.824796749	12.95909666	0.690496839	0.053282791	-4.230186536	0.031170576	0.238324812	Down	0.771722	0.475378	0.960723	0.0625601	0	0.0609764	T20M3.3
AT1G05810	79.20742617	112.7227493	45.69210302	0.405349437	-1.302761954	0.014529095	0.147932601	Down	3.52134	5.91373	3.45001	1.91196	1.591	1.11114	RABA5E
AT1G05950	67.82881386	96.14260203	39.51502569	0.41100433	-1.282774503	0.024156489	0.20468779	Down	1.35348	0.836772	1.70771	0.576455	0.273616	0.553809	T21E18.2
AT1G06160	30.00303635	57.07091804	2.935154663	0.051429954	-4.281247339	0.010852115	0.122765003	Down	2.00102	0.467019	4.34776	0.149849	0.117587	0.0360004	ORA59
AT1G06430	13011.65384	6190.684809	19832.62287	3.203623424	1.679704573	1.27E-07	2.85E-05	Up	108.688	61.5932	86.1923	192.656	222.74	310.054	FTSH8
AT1G06460	2549.852575	1627.489053	3472.216098	2.133480462	1.093208899	0.000658084	0.017661311	Up	57.3654	43.7634	58.9856	87.4125	98.9442	113.834	ACD32.1
AT1G06475	54.77851679	105.2311131	4.325920493	0.041108759	-4.604410361	0.000341145	0.011025808	Down	4.59195	5.54894	15.241	0.228375	0.331267	0.387493	AT1G06475
AT1G06490	120.3826604	202.2307925	38.53452819	0.190547284	-2.391779053	0.014194835	0.145738504	Down	0.466625	1.17758	2.12797	0.298967	0.152365	0.187268	CalS7
AT1G06570	4236.296371	2365.22139	6107.371353	2.582156317	1.36857634	0.000883585	0.021704917	Up	64.5942	38.7687	51.2472	84.3314	106.299	165.274	PDS1
AT1G06660	5.810722402	11.2841881	0.337256706	0.029887547	-5.064311682	0.03137861	0.239254293	Down	0.0706599	0.103843	0.263343	0	0	0	JASON
AT1G06690	3043.11469	1665.238699	4420.990682	2.654869049	1.408640702	1.06E-05	0.00076337	Up	35.6478	38.9084	37.4474	77.6176	87.2745	100.022	F12K11.2
AT1G06850	99.62676258	158.2086159	41.04490924	0.25943536	-1.946552968	0.00010559	0.004515823	Down	3.76294	4.63318	5.36792	1.35493	0.983164	0.759625	bZIP52
AT1G07000	658.3439007	1044.908211	271.7795904	0.260099009	-1.942867191	0.026271715	0.215791768	Down	24.9693	5.20278	22.2562	2.30104	2.2125	7.54199	EXO70B2
AT1G07020	98.50996109	133.0651401	63.95478203	0.480627623	-1.057008528	0.032897856	0.244990482	Down	5.98425	4.59453	5.3693	1.74542	1.69824	3.06856	F10K1.34
AT1G07090	332.1871996	520.8562001	143.5181991	0.275542845	-1.85965143	8.15E-05	0.00374902	Down	22.424	15.4858	31.7329	7.50526	6.62169	2.3979	LSH6
AT1G07135	125.0743583	210.8482544	39.30046218	0.186392163	-2.423586894	0.000232248	0.008300768	Down	11.5719	4.97047	8.12331	0.258159	0.279692	3.73383	AT1G07135
AT1G07270	15.48449084	26.63684992	4.332131769	0.16263679	-2.620274448	0.019647477	0.178979128	Down	0.321671	0.626531	0.422258	0.095961	0	0.0466027	F10K1.2
AT1G07370	62.44630072	105.8687129	19.02388851	0.179693207	-2.476392226	3.78E-05	0.00205446	Down	3.39704	4.46101	3.82285	0.978455	0.694338	0.212727	PCNA1
AT1G07390	378.4171092	240.8643098	515.9699086	2.142160077	1.099066293	0.002967072	0.050901394	Up	3.00348	2.1486	4.28088	3.9906	6.3596	6.88203	RLP1
AT1G07410	21.10316065	33.1950289	9.011292396	0.271465117	-1.881161271	0.042147351	0.28574818	Down	0.964682	1.41922	1.57678	0.458749	0.241638	0.309516	RABA2b
AT1G07420	344.1892856	151.2986503	537.0799209	3.549799815	1.827737669	4.16E-06	0.000392214	Up	4.56432	4.0167	4.62672	10.9129	10.7992	18.5087	SMO2-1
AT1G07430	593.2453187	131.2917366	1055.198901	8.037054942	3.006666944	0.007260018	0.094942569	Up	1.87255	0.662906	2.8851	9.27821	6.32187	24.0203	HAI2
AT1G07485	17.38613969	33.00607872	1.766200667	0.053511375	-4.224010581	0.00370188	0.05993233	Down	0.596302	2.79131	1.25518	0.181883	0	0	AT1G07485
AT1G07490	22.31472124	39.43364656	5.195795915	0.131760473	-2.924010458	0.049142602	0.313319098	Down	1.16075	7.82551	3.29777	0.809957	0.637258	0	RTFL3
AT1G07500	110.8611239	57.37379688	164.3484509	2.864521085	1.518293957	0.001617539	0.033389786	Up	7.79404	1.06203	10.5089	13.6363	11.5077	24.1021	F22G5.11
AT1G07590	3245.48591	1791.045711	4699.926109	2.624124041	1.391835917	4.25E-05	0.002249145	Up	204.11	284.306	253.874	469.943	492.892	911.702	F22G5.3
AT1G07640	820.7119457	1095.285145	546.138747	0.498627001	-1.003967087	0.002825546	0.049363055	Down	20.0497	20.6584	24.2071	9.84079	9.54573	8.83249	OBP2
AT1G07720	1587.838814	972.8197566	2202.857872	2.264404949	1.179131982	0.000384594	0.011980611	Up	30.4688	13.4461	23.9451	39.506	36.5674	58.3387	KCS3
AT1G07820	620.3405798	850.1076015	390.5735581	0.459440143	-1.122051178	0.00446	0.067313571	Down	30.0971	48.1421	34.7774	16.4865	12.3133	17.1639	F24B9.8
AT1G07880	64.44205552	117.679672	11.20443906	0.095211338	-3.392722802	7.48E-08	1.88E-05	Down	1.74095	3.26109	4.42318	0.570091	0.236894	0.0931341	ATMPK13
AT1G08160	130.6587818	235.7474638	25.57009974	0.108463944	-3.204712557	1.26E-05	0.000858854	Down	5.51514	12.018	14.2502	1.29389	0.626441	1.13994	AT1G08160
AT1G08260	246.3615513	367.2444718	125.4786308	0.341676024	-1.549299082	9.03E-05	0.004060708	Down	1.64231	1.32542	1.24647	0.62189	0.420175	0.253821	TIL1
AT1G08310	45.2478985	18.94259344	71.55320356	3.777371023	1.917382496	0.004618385	0.068926532	Up	0.487729	0.297597	0.923813	1.64032	2.01515	1.32875	T23G18.18
AT1G08430	13.9997352	27.99947039	0	0	#NAME?	0.044189844	0.293785202	Down	0.0416414	1.3773	0.167326	0	0	0	ALMT1
AT1G08450	4212.336577	6232.906216	2191.766938	0.35164446	-1.507810608	0.048869585	0.312411839	Down	132.133	31.593	103.296	12.4946	18.6519	55.0734	CRT3
AT1G08560	76.77783849	105.6867622	47.86891482	0.452931983	-1.142633677	0.034500952	0.252686804	Down	1.93438	2.35187	3.97677	0.57157	1.00179	1.63434	SYP111
AT1G08570	6206.131253	2915.620129	9496.642377	3.257160384	1.70361476	2.49E-06	0.000271649	Up	95.3649	89.0548	95.458	200.498	254.265	354.894	ACHT4
AT1G08630	105.60783	14.31905548	196.8966044	13.75066985	3.781429994	0.033869104	0.250246442	Up	0.205351	0.0331758	0.513346	1.48824	0.793726	5.9719	THA1
AT1G08650	1204.104415	774.5644294	1633.6444	2.109113636	1.076636828	0.00111596	0.025710274	Up	21.8104	14.6421	19.5447	28.8127	33.8397	41.8665	PPCK1
AT1G08730	60.12738694	26.45504168	93.7997322	3.545627837	1.826041113	0.032333219	0.243106264	Up	0.282556	0.0935287	0.132657	0.795921	0.619669	0.160606	XIC
AT1G08890	199.0479887	106.6574621	291.4385153	2.732471874	1.450206646	0.029589464	0.230997942	Up	3.40771	1.05042	4.44908	4.90913	5.05246	11.1741	F7G19.23
AT1G08920	278.5097417	181.0679426	375.9515408	2.076300948	1.054015569	0.016325971	0.159137772	Up	4.17844	3.53257	3.26722	4.515	6.11969	10.5545	ESL1
AT1G08930	797.9598192	1196.772868	399.1467708	0.333519235	-1.584158128	0.00056719	0.015901009	Down	37.9213	20.1113	21.97	5.32666	7.55354	10.9751	ERD6
AT1G08940	86.91831996	118.6813268	55.15531308	0.464734551	-1.105521189	0.03426814	0.251470129	Down	3.04577	1.82117	2.30555	1.11545	0.588775	1.34075	F7G19.18
AT1G09080	339.0002454	595.073646	82.92684486	0.1393556	-2.843157119	0.001804586	0.036212429	Down	10.8937	2.9356	7.20132	0.204453	0.207114	2.21321	BIP3
AT1G09200	545.1976951	984.9457288	105.4496614	0.107061393	-3.22348977	2.56E-10	1.23E-07	Down	44.1414	72.6342	50.5946	8.399	4.03158	3.37204	H3.1
AT1G09210	2861.73777	4121.425507	1602.050033	0.388712602	-1.363224215	0.00982943	0.114984856	Down	78.8	33.8831	41.5087	14.7435	18.4287	19.3878	CRT1b
AT1G09240	733.8184599	233.8724986	1233.764421	5.275371961	2.39927282	0.007293965	0.095063426	Up	13.4435	13.4171	3.73161	19.3587	47.909	76.6699	NAS3
AT1G09350	138.9815872	17.17905906	260.7841153	15.18034919	3.924133072	2.50E-07	4.79E-05	Up	0.289233	0.454478	0.363484	3.18347	5.33901	7.99599	GolS3
AT1G09390	266.6599367	367.6490986	165.6707747	0.450622007	-1.150010322	0.002929526	0.050516465	Down	11.4905	13.4159	8.74691	5.41605	4.99216	3.38201	F14J9.5
AT1G09415	329.2741436	473.7516827	184.7966044	0.390070603	-1.35819282	0.000305051	0.010224393	Down	23.7442	18.5504	25.2855	11.9969	6.16441	5.00946	NIMIN-3
AT1G09460	21.85651547	42.66929398	1.043736972	0.024461079	-5.353368144	1.09E-05	0.000776376	Down	0.610969	2.01908	1.22589	0.0617723	0	0.0288903	F14J9.12
AT1G09490	1461.259667	761.4238968	2161.095437	2.838229067	1.504991031	4.41E-05	0.002319722	Up	23.8863	15.8738	22.9387	38.3298	46.8722	67.5056	F14J9.15
AT1G09500	637.6478851	119.2397651	1156.056005	9.695222095	3.277273947	0.000307882	0.010243404	Up	4.92462	0.570081	2.69119	14.2637	15.6603	35.6254	F14J9.16
AT1G09812	18.0894564	33.43290887	2.746003928	0.082134759	-3.60586329	0.0013039	0.028640231	Down	1.27824	1.86803	1.16168	0.144308	0	0.228962	AT1G09812
AT1G10020	369.1517978	651.4441433	86.85945232	0.133333691	-2.906886722	8.46E-05	0.003853234	Down	10.8184	14.5848	6.1223	1.77087	1.64574	0.344372	T27I1.4
AT1G10120	260.3082606	376.7780944	143.8384267	0.381758995	-1.389265944	0.000338621	0.010983329	Down	6.15928	7.94416	6.12315	2.447	2.77117	1.68525	CIB4
AT1G10140	207.0213263	129.0107528	285.0318998	2.209365449	1.143632073	0.013187065	0.138700217	Up	7.27194	4.28184	6.53824	8.76606	9.17828	17.2572	F14N23.2
AT1G10155	167.5921516	111.3914454	223.7928579	2.009066829	1.006525554	0.017172516	0.164136458	Up	2.50226	2.33342	1.28809	3.57108	3.48678	3.87597	PP2-A10
AT1G10170	2553.871478	3588.086977	1519.65598	0.423528189	-1.239470099	0.009404156	0.111829163	Down	43.8739	21.0057	22.758	10.4866	10.8934	11.7617	NFXL1
AT1G10370	2732.491311	1616.276861	3848.705761	2.381216891	1.251699033	7.96E-05	0.003691834	Up	54.2903	95.8804	52.3976	168.445	142.129	127.385	ERD9
AT1G10560	30.98340048	46.54211412	15.42468683	0.331413541	-1.593295546	0.038052541	0.269283618	Down	0.881061	0.5089	0.703827	0.255733	0.164385	0.191644	PUB18
AT1G10750	27.33601155	49.49842188	5.173601212	0.104520528	-3.258141771	0.001165237	0.026441639	Down	0.351224	1.16134	0.906853	0.0383721	0.102106	0.0558604	T16B5.11
AT1G10760	4117.696338	2316.470124	5918.922553	2.555147374	1.353406504	2.11E-05	0.001280696	Up	12.8064	10.3503	19.2466	25.2443	29.5616	40.7364	SEX1
AT1G10780	18.73286176	30.76992817	6.695795342	0.217608416	-2.200193738	0.024936916	0.209107782	Down	0.456615	0.945761	0.857882	0.0564222	0.179028	0.136241	T16B5.8
AT1G10990	7.372861745	14.35074435	0.394979141	0.027523251	-5.183205291	0.010040602	0.116569815	Down	0.831753	0.306149	0.779588	0	0	0	T19D16.27
AT1G11125	7.603215448	15.2064309	0	0	#NAME?	0.002558903	0.046203218	Down	0.363103	0.358526	0.485634	0	0	0	AT1G11125
AT1G11170	50.73784204	26.87609919	74.59958488	2.775684981	1.472843842	0.031025505	0.237536729	Up	0.497396	0.233456	0.18273	0.517699	0.484785	1.33642	T28P6.16
AT1G11210	457.6124341	180.6003761	734.624492	4.067679746	2.024206098	0.040794828	0.280103852	Up	4.17513	0.790058	8.81845	12.4085	7.72238	29.6062	AT1G11210
AT1G11260	761.2815559	1144.705305	377.8578066	0.330091775	-1.599060902	0.025198711	0.210522765	Down	34.5161	15.4575	13.8241	3.66137	4.836	10.0185	STP1
AT1G11300	91.70235868	141.3473438	42.0573736	0.297546261	-1.748814107	0.021275197	0.189127724	Down	2.05559	0.682897	3.16616	0.564632	0.35682	0.46614	EGM1
AT1G11303	81.39005101	135.4354179	27.34468407	0.201902017	-2.308272771	1.99E-05	0.001228795	Down	2.01853	1.08523	2.18671	0.434711	0.341474	0.15662	AT1G11303
AT1G11320	104.6422277	143.9238346	65.36062081	0.454133403	-1.138811939	0.049301304	0.313576804	Down	4.02152	1.38132	4.60474	1.5221	1	1.50311	T28P6.3
AT1G11330	491.3078448	901.1534343	81.46225522	0.090397764	-3.467569107	4.10E-06	0.000390281	Down	18.0124	6.56658	10.9216	1.36046	0.494379	0.863599	T28P6.2
AT1G11350	593.8429018	925.1446749	262.5411288	0.283783862	-1.817135545	2.31E-07	4.54E-05	Down	11.5795	7.66328	10.6347	3.29029	2.72593	1.56652	SD1-13
AT1G11420	42.69655129	62.52175073	22.87135185	0.365814322	-1.450816536	0.028634045	0.227100131	Down	0.815658	0.724335	0.971071	0.405776	0.278139	0.159361	DUF2
AT1G11500	5.35858674	10.71717348	0	0	#NAME?	0.015839895	0.156421557	Down	0.616834	0.71567	0.566543	0	0	0	T23J18.31
AT1G11545	39.34105914	73.19080467	5.491313613	0.07502737	-3.736439195	0.020260135	0.182786215	Down	0.474473	3.49151	1.86875	0.262737	0.152775	0.0279876	XTH8
AT1G11570	17.40864353	32.76177996	2.055507089	0.062741008	-3.994447489	0.000672819	0.017971491	Down	1.12831	1.66377	2.39247	0.18267	0	0.0872114	NTL
AT1G11670	42.28406023	76.72578206	7.842338399	0.102212557	-3.290355645	8.92E-06	0.000670223	Down	1.35212	1.78701	2.41967	0.303323	0.106575	0.0975424	F25C20.18
AT1G11720	3305.70447	2133.58297	4477.825969	2.098735335	1.069520244	0.000902922	0.022060157	Up	21.1179	15.4309	25.152	34.2503	41.8585	38.9236	SS3
AT1G11915	13.31177902	24.55206753	2.071490517	0.084371327	-3.567103398	0.006139484	0.08352356	Down	0.3504	1.03324	1.48001	0.122327	0	0.11786	AT1G11915
AT1G12160	24.34720794	41.89581444	6.798601427	0.162274001	-2.623496222	0.003560804	0.058334275	Down	0.626004	0.71387	1.67481	0.232805	0.0980831	0.0901805	T28K15.10
AT1G12380	156.8746502	255.3445914	58.40470893	0.228728984	-2.128288903	5.08E-05	0.002588784	Down	2.16924	3.72478	4.39963	1.06829	0.729792	0.283278	F5O11.10
AT1G12460	248.4755294	356.8695767	140.0814821	0.392528507	-1.349130663	0.01587231	0.156646648	Down	4.17533	7.66832	5.46816	2.96971	2.40113	0.759386	F5O11.21
AT1G12990	795.6635984	1073.844424	517.4827731	0.481897342	-1.053202252	0.004258805	0.065322846	Down	34.7851	18.4722	41.5671	12.4432	12.6046	14.7164	F3F19.2
AT1G13040	68.92998469	94.79082567	43.06914372	0.454359833	-1.138092794	0.039172165	0.274374942	Down	2.81283	1.49576	1.65199	0.946361	0.681872	0.781158	F3F19.6
AT1G13050	80.47267756	115.5607143	45.38464077	0.392734166	-1.348374984	0.011589329	0.127776305	Down	2.82084	3.4558	3.15539	1.57856	0.817925	1.03155	F3F19.7
AT1G13170	282.6341725	405.4211015	159.8472434	0.394274602	-1.342727316	0.000429051	0.013046853	Down	4.10431	4.66489	4.66079	1.74968	1.99496	1.02907	ORP1D
AT1G13180	107.9609238	149.5137128	66.4081349	0.444160831	-1.170845923	0.013947752	0.144154383	Down	4.47021	1.83454	3.90887	1.08982	1.25885	1.72886	DIS1
AT1G13210	920.0109351	1473.714098	366.3077727	0.248560948	-2.008328448	0.034851108	0.253869062	Down	25.2	4.50426	16.203	2.20358	2.12882	5.60791	ACA.l
AT1G13250	165.4382131	237.9798792	92.89654697	0.390354627	-1.357142725	0.036488055	0.261181523	Down	3.94234	8.19609	6.47817	4.33255	1.72758	0.429614	GATL3
AT1G13260	1088.5198	1592.041554	584.9980465	0.367451493	-1.44437428	1.53E-05	0.00100931	Down	50.7059	32.578	35.1752	8.90241	13.2551	16.7178	RAV1
AT1G13360	2677.827056	1469.694714	3885.959398	2.644058907	1.402754319	0.000306135	0.010243404	Up	44.7842	45.3354	58.7958	87.6415	102.121	158.531	AT1G13360
AT1G13480	16.00968857	27.95631324	4.063063894	0.145336184	-2.78253416	0.013909457	0.143890059	Down	0.703725	0.325906	1.0899	0.0256379	0	0.283301	T6J4.21
AT1G13600	9.221422504	18.44284501	0	0	#NAME?	0.000725655	0.018784011	Down	0.606347	1.28998	1.19134	0	0	0	bZIP58
AT1G13790	27.97305956	43.28963091	12.6564882	0.292367663	-1.774144345	0.029910683	0.232223502	Down	0.374873	0.685091	0.250557	0.106435	0.138704	0.127262	FDM4
AT1G13920	51.64970748	86.50350659	16.79590836	0.19416448	-2.364648795	0.015432703	0.153472291	Down	0.826193	0.645038	2.01201	0.291236	0.156448	0.182722	F16A14.13
AT1G13930	7950.774825	3071.319485	12830.23016	4.177432607	2.062616554	9.79E-07	0.000133372	Up	134.334	185.902	145.193	464.161	462.914	776.698	F16A14.14
AT1G14210	182.1711057	269.9269502	94.41526126	0.349780788	-1.515477046	0.00033886	0.010983329	Down	8.51799	15.5889	13.7431	5.00982	4.03848	2.58889	F7A19.31
AT1G14290	257.6227014	367.9711241	147.2742788	0.40023325	-1.32108707	0.020112831	0.181722318	Down	9.75052	15.8241	7.28263	5.67353	3.54651	2.46345	SBH2
AT1G14350	228.2065383	357.8371109	98.57596564	0.275477201	-1.859995172	7.41E-05	0.003519962	Down	4.1024	6.59301	6.19832	2.42039	1.30444	0.665447	FLP
AT1G14360	336.8745661	508.6543285	165.0948037	0.324571707	-1.62339085	0.001932551	0.037986127	Down	24.3786	10.4169	12.9019	3.79667	4.62454	5.37857	UTR3
AT1G14460	341.2341238	478.8784738	203.5897739	0.425138704	-1.233994488	0.000927144	0.022482003	Down	4.12204	5.4131	4.0263	2.25744	1.89743	1.17179	F14L17.24
AT1G14480	80.03584465	132.6776665	27.39402284	0.20647049	-2.275992495	3.74E-05	0.002047766	Down	4.59537	3.25626	3.35063	0.950879	0.335386	0.693814	F14L17.26
AT1G14630	38.20789336	63.65028115	12.76550556	0.200556939	-2.317916212	0.00233218	0.043107216	Down	1.51204	3.05999	1.67945	0.631822	0.220378	0.317948	T5E21.19
AT1G14730	56.86901214	96.74871007	16.98931421	0.175602488	-2.509614808	0.004035436	0.063181809	Down	3.16778	3.6239	8.14218	0.613731	0.524397	1.00115	F10B6.13
AT1G14790	742.0660438	1061.547847	422.5842405	0.398083084	-1.328858529	0.017172421	0.164136458	Down	16.5161	5.33207	15.5821	4.37542	4.13473	4.53249	RDR1
AT1G14880	2388.438991	4521.08933	255.7886518	0.056576775	-4.143646258	0.001118211	0.025735926	Down	370.807	52.7612	348.101	1.60682	2.28827	35.5423	PCR1
AT1G14890	83.92626035	124.2901983	43.56232239	0.350488799	-1.512559754	0.004882315	0.071708307	Down	3.69384	6.22511	3.89385	1.03756	1.03336	2.21659	F10B6.30
AT1G14920	678.7390847	917.216273	440.2618964	0.479997913	-1.058899963	0.00193195	0.037986127	Down	18.0015	17.9134	20.3778	10.9136	7.31859	5.45502	GAI
AT1G14970	78.74842686	113.5368121	43.9600416	0.387187563	-1.368895483	0.009033347	0.108883068	Down	1.08553	2.07614	1.49391	0.702743	0.754606	0.253861	AT1G14970
AT1G15000	332.4140023	505.6500094	159.1779953	0.314798759	-1.667498243	0.007806198	0.09916195	Down	8.24537	13.4999	8.1454	5.56205	2.24542	0.617765	scpl50
AT1G15085	14.24107928	28.14490185	0.337256706	0.01198287	-6.382882679	7.64E-05	0.003567419	Down	0	0	0	0	0	0	AT1G15085
AT1G15125	47.95371237	88.97739502	6.930029726	0.077885285	-3.682505416	0.00302696	0.051645508	Down	2.8195	0.3675	2.54602	0.257533	0.1361	0.0250932	AT1G15125
AT1G15550	291.3258699	110.0826944	472.5690453	4.292855001	2.101937444	3.72E-05	0.002045399	Up	1.9161	7.54643	1.17477	18.1559	9.21874	12.9228	GA3OX1
AT1G15570	23.11967825	44.42164467	1.817711827	0.040919508	-4.611067404	2.18E-05	0.001307736	Down	0.462485	1.43013	1.25725	0	0.0485318	0.0441953	CYCA2;3
AT1G15760	41.92285252	71.76782969	12.07787536	0.168290938	-2.570970603	0.010238352	0.118334633	Down	1.12195	5.22368	4.73462	0.786712	0.617085	0.236393	F7H2.10
AT1G15910	323.8344227	458.4434704	189.2253751	0.412756179	-1.276638283	0.000596446	0.016434139	Down	5.11772	6.06207	5.73136	2.98342	2.40559	0.899299	FDM1
AT1G16000	83.25252157	122.0949048	44.41013831	0.363734575	-1.459042027	0.005905115	0.081476471	Down	10.9015	13.5263	10.5362	7.22512	2.18312	1.99197	T24D18.10
AT1G16022	12.42949607	23.47799846	1.380993678	0.058820759	-4.087530801	0.003475542	0.057269232	Down	0.858411	0.644169	2.44919	0.193559	0	0.0999559	AT1G16022
AT1G16220	27.07144602	42.05524454	12.08764751	0.28742307	-1.798752229	0.027012829	0.218381772	Down	0.562463	0.628485	0.819892	0.217704	0.232156	0.124041	F3O9.3
AT1G16260	1141.493545	1565.538546	717.4485443	0.458275873	-1.125711761	0.00056209	0.015836514	Down	30.2676	17.3551	27.4778	9.42918	10.7998	9.85989	F3O9.6
AT1G16310	101.4345717	65.10151666	137.7676267	2.116196884	1.081473857	0.024028954	0.20414234	Up	1.77463	1.77407	1.45537	3.09064	2.57165	3.66606	F3O9.11
AT1G16330	10.55056801	20.05739905	1.043736972	0.052037503	-4.264304441	0.005736594	0.07978029	Down	0.194194	0.19137	0.333979	0	0	0.0195971	CYCB3;1
AT1G16400	249.128341	149.7437169	348.5129651	2.32739625	1.218716857	0.001888995	0.037455409	Up	3.27968	3.2829	2.01755	4.62419	6.24012	6.61054	CYP79F2
AT1G16500	189.1988196	257.1525979	121.2450413	0.471490634	-1.084698983	0.009058178	0.109025136	Down	9.19908	5.81849	11.2412	3.43406	3.10132	4.55436	F3O9.30
AT1G16515	77.24250216	34.29989962	120.1851047	3.503949167	1.808981845	0.000769793	0.019717334	Up	4.2892	3.57748	4.95364	13.6099	10.001	15.6643	AT1G16515
AT1G16520	144.6496593	201.0755134	88.22380523	0.438759567	-1.188497511	0.013745653	0.142914368	Down	3.05257	4.0024	6.77029	1.78667	1.42579	2.21486	F3O9.32
AT1G16630	19.65713235	36.1351035	3.1791612	0.087979856	-3.506682951	0.002857954	0.049775483	Down	0.158996	0.437644	0.72589	0.104475	0	0	F19K19.8
AT1G16640	19.32147669	32.40963177	6.233321612	0.192329294	-2.378349572	0.015313129	0.152930158	Down	2.02902	1.85491	1.79855	0.26281	0.417921	0.0636013	F19K19.7
AT1G16720	11916.59165	7577.777225	16255.40608	2.145141722	1.101072964	0.000473722	0.014046497	Up	111.219	79.5089	87.0719	140.688	200.564	211.232	HCF173
AT1G16750	138.322614	192.4383574	84.20687066	0.437578411	-1.192386534	0.012630656	0.135057336	Down	1.95718	3.08193	4.16275	1.74639	0.950552	0.828352	F19K19.16
AT1G17060	35.73890579	60.68077422	10.79703737	0.177931767	-2.490603992	0.000957985	0.023041728	Down	1.52027	1.29866	1.09621	0.219335	0.209481	0.191281	CYP72C1
AT1G17100	4599.14368	2999.559257	6198.728102	2.066546306	1.047221691	0.000912031	0.022210746	Up	102.194	141.178	178.049	214.357	262.771	281.049	HBP1
AT1G17250	59.58604025	101.1432844	18.02879607	0.178250056	-2.488025569	0.010251632	0.118334633	Down	2.34089	0.995304	4.14758	0.585508	0.317695	0.244006	RLP3
AT1G17260	83.58547658	54.31845709	112.8524961	2.077608646	1.054923923	0.038803413	0.273060163	Up	0.489036	0.715395	0.708195	1.36473	1.21774	1.36032	AHA10
AT1G17430	152.1221189	248.8301071	55.4141308	0.222698658	-2.166835234	1.40E-05	0.000927476	Down	10.6177	4.57404	9.98582	1.71014	1.55664	1.69054	F28G4.9
AT1G17480	51.29540764	81.02870739	21.56210788	0.266104552	-1.909934906	0.002495559	0.045385467	Down	1.84303	1.15595	2.27809	0.299146	0.417637	0.521364	IQD7
AT1G17500	443.1615162	596.0710064	290.2520259	0.48694203	-1.038178064	0.023578303	0.202135478	Down	7.73896	2.81034	6.78786	2.16377	2.49913	2.67843	F1L3.21
AT1G17560	21.94091436	38.81746111	5.064367616	0.130466225	-2.938251723	0.0086275	0.105621511	Down	0.438192	1.96111	1.29604	0.291832	0.13281	0.0803324	HLL
AT1G17600	202.7223689	327.9147314	77.53000642	0.236433435	-2.080494026	2.13E-06	0.000240637	Down	3.29978	1.73932	3.5173	0.401643	0.652442	0.810921	F1L3.30
AT1G17620	510.7705809	700.6939733	320.8471885	0.457899169	-1.126898147	0.001412608	0.030437002	Down	25.0992	21.1201	28.5385	10.3286	9.0785	10.1524	F11A6.25
AT1G17710	96.88919923	10.90135877	182.8770397	16.77561884	4.068294083	0.011333761	0.126126418	Up	0.550829	0.247003	0.302692	4.401	8.66886	1.38389	PEPC1
AT1G17870	790.0645186	299.2322801	1280.896757	4.280610224	2.097816475	1.38E-07	3.04E-05	Up	7.15872	4.65863	5.79979	19.3739	18.3283	31.3102	EGY3
AT1G17960	16.25270516	26.55448961	5.950920708	0.224102244	-2.157771	0.046383485	0.302337389	Down	0.292203	0.443441	0.478129	0.173494	0	0.0849115	F2H15.18
AT1G18250	101.1673452	198.0123307	4.322359616	0.02182874	-5.517627355	0.000318639	0.010493288	Down	2.27425	7.33475	13.649	0.31712	0.092028	0	ATLP-1
AT1G18265	106.3601904	49.10477045	163.6156105	3.331969765	1.73637531	0.000382619	0.011953376	Up	1.56985	1.61445	1.71195	4.38585	4.9348	5.19852	AT1G18265
AT1G18300	112.5078648	151.027329	73.9884006	0.489900742	-1.029438617	0.025522671	0.212210551	Down	6.88973	3.85392	5.74162	2.26639	2.96622	2.13883	NUDT4
AT1G18330	344.3693919	208.3987816	480.3400023	2.30490792	1.204709117	0.001185173	0.026730617	Up	4.66844	4.46837	5.11895	6.62232	9.39478	11.7092	EPR1
AT1G18350	5.501531616	11.00306323	0	0	#NAME?	0.01351446	0.140964107	Down	0.47429	0.0347654	0.755863	0	0	0	MKK7
AT1G18370	37.43937555	73.04505584	1.833695255	0.025103619	-5.315960825	5.08E-09	1.74E-06	Down	0.397948	0.680252	0.857079	0.00937703	0.0200112	0.00910864	HIK
AT1G18400	54.88172908	27.68701823	82.07643993	2.964437674	1.567758465	0.017059977	0.163790798	Up	0.400729	0.732569	0.533495	1.82647	2.88123	1.1072	BEE1
AT1G18570	393.8240886	664.067184	123.5809932	0.186097124	-2.425872334	3.79E-05	0.00205446	Down	21.7774	8.96301	21.1424	2.19384	2.42894	3.80936	MYB51
AT1G18710	610.4959537	394.865976	826.1259314	2.092167929	1.064998655	0.0423171	0.286555542	Up	5.63905	6.39756	15.2413	10.2183	17.5442	23.7911	MYB47
AT1G18740	523.0543496	734.5631552	311.545544	0.424123565	-1.237443452	0.002728876	0.048308366	Down	37.6583	17.5508	25.0449	9.09682	9.27538	11.2732	F6A14.15
AT1G18870	108.0663646	45.80472677	170.3280024	3.718568245	1.894747249	0.000130341	0.005360516	Up	1.1466	0.376677	0.984527	3.55545	2.37608	2.29121	ICS2
AT1G19050	642.9117519	364.5333385	921.2901652	2.527313877	1.337604849	0.013406042	0.140015617	Up	18.5677	23.8416	8.2913	48.7575	48.7251	23.6	ARR7
AT1G19200	81.1612832	39.68307178	122.6394946	3.090473825	1.627828046	0.021490333	0.190526752	Up	1.80175	1.96847	1.39891	2.74793	3.12288	7.74578	T29M8.7
AT1G19380	109.9125603	174.9643722	44.86074853	0.256399334	-1.963535579	7.62E-05	0.003567419	Down	14.6006	11.0672	11.8564	1.05404	1.85513	5.41955	F18O14.10
AT1G19660	6965.931822	4470.158537	9461.705106	2.116637481	1.081774198	0.001278091	0.028282659	Up	75.4947	46.6895	89.6609	93.9586	135.185	169.218	AtBBD2
AT1G19700	2940.498685	1895.991682	3985.005689	2.101805471	1.071629149	0.000847457	0.021045949	Up	32.5155	25.4078	38.8511	52.1692	61.5875	64.4324	BEL10
AT1G19740	2873.119633	1838.093326	3908.14594	2.126195599	1.088274324	0.000631692	0.017146564	Up	83.1061	82.2358	58.179	104.972	148.599	167.02	F14P1.10
AT1G19850	235.9926835	332.7570458	139.2283213	0.418408334	-1.257016506	0.001756206	0.035570641	Down	3.09666	3.27547	5.20829	1.684	1.01805	1.56694	MP
AT1G19940	10.04817584	17.89343287	2.202918816	0.123113258	-3.021941963	0.034192617	0.251021468	Down	0.311403	0.501954	0.137167	0.0700167	0.024833	0	GH9B5
AT1G19960	1574.676827	2892.954029	256.3996247	0.088629001	-3.496077342	0.000254208	0.008780469	Down	241.011	65.8469	278.591	22.2264	12.3267	10.8374	T20H2.25
AT1G20010	617.3242666	870.4305828	364.2179504	0.41843423	-1.25692722	0.008882864	0.107926909	Down	18.0663	21.3228	12.162	8.59392	8.55897	2.06084	TUB5
AT1G20030	47.5623571	10.23426084	84.89045335	8.294732244	3.052195411	0.002769329	0.048757439	Up	0.41829	0.189544	0.268041	1.11032	1.14196	3.23305	T20H2.19
AT1G20070	550.099363	282.1403455	818.0583804	2.899473235	1.535790821	0.028045358	0.224125108	Up	12.9656	26.0043	8.9753	62.678	41.868	19.0882	T20H2.15
AT1G20120	136.9533587	55.82338726	218.0833302	3.906666022	1.965937926	0.000335437	0.010935049	Up	2.15811	1.43151	1.22887	4.48404	4.42591	8.1106	T20H2.29
AT1G20160	717.4289887	985.640562	449.2174153	0.4557619	-1.133647769	0.00183417	0.036560577	Down	11.2225	11.8822	18.3138	8.01876	3.92907	5.32052	ATSBT5.2
AT1G20450	6762.27579	1901.77235	11622.77923	6.111551276	2.611538621	0.01647781	0.159997418	Up	29.7149	26.3993	28.7924	87.1083	93.058	282.868	ERD10
AT1G20470	283.5059653	130.8449925	436.1669381	3.333462976	1.737021704	6.70E-06	0.000555632	Up	5.2558	11.2272	8.62937	25.733	24.3801	27.338	F5M15.19
AT1G20610	15.34521155	27.01326044	3.677162663	0.136124355	-2.877002879	0.011033849	0.124483597	Down	0.230462	0.496297	0.723242	0.0198295	0.106692	0.0584195	CYCB2;3
AT1G20720	53.60765789	95.06994583	12.14536995	0.127751939	-2.968582903	5.62E-06	0.000488753	Down	0.645006	0.862869	0.829752	0.124729	0.112374	0.0466283	F2D10.21
AT1G20730	8.982228101	17.9644562	0	0	#NAME?	0.000856988	0.021201282	Down	0.303815	0.441661	0.845668	0	0	0	F2D10.22
AT1G20780	671.2242372	958.9200935	383.5283808	0.399958645	-1.322077261	0.000777891	0.019875859	Down	14.6863	6.84989	13.1109	3.51271	3.67828	5.06465	SAUL1
AT1G20930	38.07248105	56.29823798	19.84672413	0.352528336	-1.504188872	0.029239475	0.229518205	Down	1.30154	1.5236	2.50243	0.371445	0.717915	0.529836	CDKB2;2
AT1G21010	299.0731599	98.50612145	499.6401983	5.072174104	2.342604267	0.001002813	0.023806549	Up	7.21503	5.08429	5.81677	13.9434	25.9931	39.5102	F9H16.19
AT1G21090	29.44838586	45.64017022	13.25660151	0.290459072	-1.783593202	0.023327528	0.200746287	Down	0.652584	2.83304	2.36602	0.497355	0.717572	0.277723	T22I11.8
AT1G21110	29.23631933	52.34429553	6.128343135	0.117077574	-3.094463338	0.026521516	0.216927973	Down	1.96113	0.1856	2.33943	0	0.0300462	0.469199	IGMT3
AT1G21120	35.44974245	56.19300664	14.70647826	0.261713675	-1.933938787	0.043244545	0.290402077	Down	2.66881	0.569682	1.32483	0.13825	0.147144	0.652792	IGMT2
AT1G21130	619.3420415	945.8085017	292.8755812	0.309656321	-1.691260198	0.049107529	0.313303079	Down	39.61	9.29132	21.4817	3.84999	5.76444	10.2034	IGMT4
AT1G21140	177.063754	88.38503336	265.7424747	3.006645634	1.588154841	0.004035181	0.063181809	Up	2.65686	4.32253	2.91478	6.68785	12.7762	7.6216	AtVTL1
AT1G21250	6270.153745	11124.59199	1415.715502	0.127259993	-2.974149144	0.012684672	0.135430878	Down	236.568	28.0684	177.033	9.30451	4.7576	35.8691	WAK1
AT1G21270	2335.252628	4267.060572	403.4446837	0.094548619	-3.402799806	2.56E-06	0.000278386	Down	64.9455	22.9589	59.8275	4.19715	2.38342	5.77568	WAK2
AT1G21310	1698.748351	2940.350807	457.1458956	0.15547325	-2.685261718	0.001915809	0.037854374	Down	62.1289	49.9841	113.732	0.992515	2.96006	26.4928	EXT3
AT1G21400	3365.612391	1831.32944	4899.895342	2.675594699	1.419859592	0.002076039	0.039820663	Up	29.3882	10.9168	33.906	44.162	48.3727	78.8217	F24J8.4
AT1G21410	1103.903429	733.7598147	1474.047043	2.008895845	1.006402766	0.023875727	0.203369564	Up	16.8269	18.5292	20.7865	21.9245	28.7644	47.5114	SKP2A
AT1G21460	603.3582323	195.0568664	1011.659598	5.186485443	2.374757245	0.005831848	0.080795913	Up	6.97496	8.44722	8.3982	18.8833	29.2884	61.1088	SWEET1
AT1G21520	303.8812608	509.4705701	98.29195139	0.192929596	-2.373853619	6.43E-07	9.64E-05	Down	31.8291	28.5421	53.3949	7.18141	4.63081	7.69176	F24J8.16
AT1G21560	327.278431	438.1035552	216.4533068	0.494068821	-1.017216081	0.00560049	0.078699057	Down	7.05981	9.68936	10.0285	4.18037	5.05341	2.16342	F24J8.19
AT1G21790	444.6559891	219.7805555	669.5314226	3.04636332	1.607088013	0.028787198	0.227630308	Up	6.65684	8.36159	7.01157	13.4114	13.3295	34.1624	F8K7.23
AT1G21810	20.41260334	37.5785509	3.246655788	0.086396514	-3.532883092	0.000647897	0.017470825	Down	0.220315	0.467822	0.751427	0.0660253	0.028827	0	T26F17.2
AT1G22030	73.36543437	109.4709673	37.25990147	0.340363316	-1.55485254	0.005372385	0.076622363	Down	1.42199	2.17218	2.74476	0.75165	0.361625	0.687593	F2E2.8
AT1G22330	76.19403933	141.5724075	10.81567119	0.076396746	-3.710345008	0.029764923	0.231568644	Down	1.94997	6.93004	1.26994	0.493298	0.171386	0.0517988	T16E15.6
AT1G22340	79.59399626	45.19347029	113.9945222	2.522367092	1.334778253	0.011130718	0.125159728	Up	0.654139	1.17566	1.15194	2.12774	2.49604	2.28956	UGT85A7
AT1G22370	251.8656263	157.691364	346.0398886	2.194412426	1.133834697	0.007462986	0.096220773	Up	3.85357	1.41541	2.95265	4.00323	4.51414	7.1273	UGT85A5
AT1G22480	16.85748907	5.661514844	28.0534633	4.955116091	2.308918858	0.026811816	0.217936234	Up	0.129221	0	0.563592	0.590534	0.758214	1.80936	F12K8.17
AT1G22530	367.2923153	612.6688985	121.9157321	0.198991221	-2.329223312	1.28E-06	0.000168434	Down	8.58694	5.31513	4.39569	0.784607	1.17393	1.28721	PATL2
AT1G22570	185.6750757	50.32078764	321.0293637	6.379656971	2.673478853	0.038034341	0.269239339	Up	1.13152	1.05173	0.635298	2.14396	3.27258	10.3718	F12K8.8
AT1G22640	489.7744981	308.1469463	671.40205	2.178837266	1.123558448	0.005420656	0.077033245	Up	10.584	6.83665	7.07927	12.5521	13.5686	21.4151	MYB3
AT1G22650	347.0027346	580.6137917	113.3916775	0.195296218	-2.356264086	3.17E-09	1.16E-06	Down	10.6319	5.68251	10.351	2.34171	1.33113	1.10908	A/N-InvD
AT1G22690	157.567482	274.1200654	41.01489854	0.149623846	-2.740587971	4.54E-05	0.002374559	Down	17.3594	25.0912	11.6502	3.72247	2.76831	0.605954	T22J18.14
AT1G22770	684.6450498	423.7112097	945.5788899	2.231658895	1.158116531	0.003891379	0.0620713	Up	4.7205	2.76856	5.48885	5.8647	8.9978	11.3441	GI
AT1G22990	451.2756325	4.16275164	898.3885133	215.8160253	7.753658185	0.040109566	0.27741939	Up	0.311718	0.0434712	0.0885925	3.72341	5.95479	101.279	HIPP22
AT1G23030	399.3077037	637.7595222	160.8558852	0.25222028	-1.987243814	7.48E-07	0.000107121	Down	9.82334	12.6995	8.11418	2.24096	3.02564	1.61596	F19G10.3
AT1G23060	42.48095205	64.21285969	20.74904441	0.323129113	-1.629817354	0.036505536	0.26119584	Down	1.16986	0.832516	2.29576	0.63014	0.173761	0.248499	MDP40
AT1G23080	974.3251993	1521.043071	427.6073275	0.281127692	-1.830702526	4.49E-06	0.000414219	Down	11.4935	15.2644	13.8881	5.22275	3.96589	1.73324	PIN7
AT1G23100	61.61683119	102.5938516	20.63981082	0.201179803	-2.313442621	0.001333044	0.029078907	Down	10.937	12.945	5.21626	2.946	0.90228	1.29847	T26J12.12
AT1G23110	98.27909875	13.74700215	182.8111953	13.29825902	3.733165478	0.002244379	0.041960982	Up	0	0	1.57839	5.35893	8.42492	2.1243	T26J12.20
AT1G23120	26.20719618	10.2850528	42.12933955	4.096171439	2.034276099	0.01541348	0.153348531	Up	0.517566	0.307718	0.784926	1.0237	2.33803	2.90258	T26J12.11
AT1G23150	58.71005278	91.089364	26.33074156	0.28906494	-1.790534455	0.003232431	0.054291403	Down	3.61917	6.18596	5.69659	2.27499	0.854004	1.14701	T26J12.8
AT1G23170	61.95615627	100.4630421	23.44927045	0.233411909	-2.099049923	0.000363841	0.011593702	Down	1.72601	1.45064	1.25821	0.456848	0.364402	0.112181	T26J12.6
AT1G23200	94.47153321	47.55017657	141.3928899	2.973551311	1.572186971	0.001998999	0.038886802	Up	0.797194	0.960608	1.28279	2.72669	3.02022	2.12965	F26F24.2
AT1G23205	27.68788263	48.19530148	7.180463775	0.148986801	-2.746743572	0.032256161	0.242768927	Down	2.30452	4.7449	0.871283	0.267092	0.661331	0.101413	F26F24.4
AT1G23330	712.7522262	465.0950293	960.409423	2.064974602	1.046124037	0.002063355	0.039661301	Up	7.38611	6.44829	8.24842	10.5895	12.7098	17.0673	F26F24.20
AT1G23340	55.56461308	84.53632225	26.59290392	0.314573703	-1.668530023	0.019297117	0.177402672	Down	0.520105	1.50607	1.72707	0.709873	0.426284	0.135284	F26F24.22
AT1G23480	278.2180466	511.5000255	44.93606774	0.087851545	-3.508788524	1.63E-06	0.000196849	Down	8.86368	10.9029	4.78419	0.91656	0.712112	0.210206	CSLA03
AT1G23530	86.51412311	143.8678065	29.16043974	0.202689125	-2.302659413	1.83E-05	0.001156794	Down	3.40495	5.65504	6.47305	0.829444	0.908535	1.02876	F28C11.16
AT1G23760	17.55161237	30.90873256	4.194492194	0.135705733	-2.88144643	0.007935031	0.100074909	Down	0.374822	0.846935	0.43217	0.0347085	0.0357363	0.129797	JP630
AT1G23790	7.959221372	15.21196248	0.706480267	0.046442414	-4.428413211	0.015248858	0.152569946	Down	0.258543	0.271058	0.373317	0.0382984	0	0	F5O8.34
AT1G24090	31.73783094	51.16641877	12.30924311	0.240572692	-2.055455207	0.00935962	0.111448439	Down	1.63266	1.68063	1.11445	0.755422	0.0335156	0.183498	T23E23.25
AT1G24095	51.58864221	86.71576612	16.46151829	0.189833049	-2.397196914	0.000179218	0.006791687	Down	5.89801	4.01739	4.17124	0.943955	0.833648	0.461597	AT1G24095
AT1G24147	2000.704417	3102.78123	898.6276036	0.289620033	-1.787766696	0.012855541	0.136418274	Down	224.755	64.0115	227.294	67.408	34.4819	30.4012	AT1G24147
AT1G24170	283.8266497	484.5242154	83.1290841	0.171568482	-2.543143548	9.38E-05	0.004122836	Down	13.58	19.2869	10.0078	3.63892	2.04091	0.984366	LGT9
AT1G24575	367.1994044	195.1201786	539.2786301	2.763828088	1.466667882	6.76E-05	0.003287637	Up	16.3537	11.1666	20.2684	35.6695	29.1158	51.1648	AT1G24575
AT1G24580	419.6435336	82.40514043	756.8819268	9.184887287	3.199262017	4.80E-05	0.002490915	Up	4.87702	3.88811	8.19239	35.1332	29.9184	73.0229	AT1G24580
AT1G24764	343.2140453	470.9475094	215.4805812	0.457546917	-1.128008408	0.00239776	0.044031586	Down	3.63819	4.35243	5.87678	2.39529	1.83576	1.58453	MAP70-2
AT1G25277	103.6314905	58.83057475	148.4324063	2.52304872	1.335168065	0.013153371	0.138603575	Up	1.33416	0.925222	3.83671	2.53991	3.32816	5.8986	AT1G25277
AT1G25400	67.64355478	111.7396396	23.54746998	0.210735152	-2.246497107	0.020894388	0.18689727	Down	4.7287	0.73654	3.94079	0.309926	0.524194	0.896736	F2J7.13
AT1G25510	18.76971823	36.39623805	1.143198416	0.031409796	-4.992641612	3.60E-05	0.001995825	Down	0.519102	0.908236	1.09667	0.0220907	0.0452793	0	F2J7.6
AT1G26100	49.42964109	70.36184378	28.4974384	0.405012673	-1.303961045	0.039792647	0.276410456	Down	2.22168	4.40203	4.08791	2.3865	1.05724	0.547515	F14G11.7
AT1G26200	23.12295809	43.7634631	2.482453086	0.056724329	-4.139888548	5.26E-05	0.002651882	Down	1.36645	0.377273	1.05397	0.134496	0	0.0658286	F28B23.26
AT1G26330	22.60863685	36.74550554	8.471768161	0.2305525	-2.116832786	0.017651173	0.166599971	Down	0.435265	0.321773	0.331512	0.0504833	0.10751	0.0489036	F28B23.2
AT1G26540	20.44187443	37.89087176	2.992877099	0.078986758	-3.662245391	0.000414356	0.012685245	Down	0.483731	0.68221	0.268062	0.0395325	0.042389	0	T1K7.9
AT1G26570	50.67655976	73.65784571	27.6952738	0.375998966	-1.411199402	0.022887876	0.198077553	Down	1.39612	1.83943	1.96506	0.646625	0.664365	0.449327	UGD1
AT1G26620	622.3509694	376.0369941	868.6649447	2.310051826	1.207925219	0.000500538	0.014649646	Up	4.09765	2.73198	3.82616	5.87934	7.05266	9.20302	T1K7.1
AT1G26810	69.48709745	103.0353923	35.93880262	0.348800561	-1.519525735	0.009086332	0.10922911	Down	1.25231	2.36871	1.26818	0.70131	0.499136	0.359148	GALT1
AT1G26840	20.8829258	36.23279899	5.533052621	0.152708396	-2.711148709	0.004727912	0.069909813	Down	1.43668	1.20156	1.22879	0.228189	0.244147	0.0375033	ORC6
AT1G26960	155.0292089	220.4439732	89.61444449	0.406518006	-1.298608839	0.002647669	0.047389923	Down	7.72049	5.41529	7.03999	3.03425	2.32099	1.66887	AtHB23
AT1G27020	255.324784	426.0707424	84.57882566	0.19850888	-2.332724553	0.005414995	0.077001162	Down	16.1287	3.93459	17.4371	1.97891	1.92517	2.61041	T7N9.8
AT1G27330	479.943994	668.8329767	291.0550114	0.435168452	-1.200354123	0.001327286	0.029013067	Down	52.7517	25.0306	44.5722	13.8665	14.277	19.9783	F17L21.12
AT1G28110	115.9169048	168.4461738	63.38763573	0.376307958	-1.410014295	0.002547395	0.046131263	Down	3.60268	4.14875	3.33997	0.848911	1.58811	1.19292	SCPL45
AT1G28140	2307.994179	1495.237834	3120.750523	2.087126511	1.061518052	0.000970026	0.023192657	Up	39.982	30.4058	34.8441	57.0735	65.4828	73.8322	F3H9.20
AT1G28150	684.0761123	440.8594885	927.292736	2.103374795	1.072705943	0.001601749	0.033276364	Up	17.2077	20.988	16.0719	31.9074	33.9184	36.7656	F13K9.24
AT1G28290	356.5404412	671.745621	41.33526134	0.061534099	-4.022470098	0.000206206	0.007512402	Down	5.94199	23.63	15.693	1.76447	0.798233	0	AGP31
AT1G28390	61.36030166	92.95787789	29.76272544	0.320174321	-1.643070491	0.011431946	0.126782523	Down	0.837778	1.85365	2.32485	0.451288	0.757876	0.222958	F3M18.17
AT1G28400	1321.53906	1861.665984	781.4121355	0.419738096	-1.252438685	0.043063317	0.289502089	Down	25.8758	33.9656	58.1776	5.59206	26.2843	11.1437	F3M18.16
AT1G28480	118.5588913	216.2190275	20.89875511	0.096655486	-3.371004576	0.032705272	0.24454726	Down	17.1896	0.250755	11.4119	0.36621	0.394753	1.71712	GRX480
AT1G28660	263.5589751	437.7008239	89.41712632	0.204288229	-2.291322013	0.000448031	0.013514996	Down	13.2387	5.4767	16.8501	2.22032	1.92837	1.8769	AT1G28660
AT1G29160	17.00092752	28.75454797	5.247307076	0.182486161	-2.454141033	0.017922137	0.168524696	Down	0.612626	1.40811	2.16448	0.183971	0.382751	0.0883469	F28N24.35
AT1G29300	121.3700274	182.792219	59.94783585	0.327956169	-1.608425082	0.000595471	0.016429192	Down	2.7885	2.74312	4.90619	1.29066	0.941158	0.811098	UNE1
AT1G29310	377.8764451	505.0165841	250.736306	0.496491232	-1.010159855	0.004963944	0.072454369	Down	18.9166	10.0035	13.0213	5.3869	6.96429	6.33112	F28N24.2
AT1G29380	47.69503658	88.08725899	7.302814165	0.082904318	-3.592408938	0.007969004	0.100182027	Down	0.495932	0.689252	2.59143	0.103388	0.129144	0.0673828	F15D2.1
AT1G29520	170.4804789	315.7440982	25.2168596	0.079864864	-3.646295243	8.60E-08	2.09E-05	Down	9.50862	16.587	21.6035	1.40863	0.661494	1.31104	F15D2.10
AT1G29660	1580.376955	2772.306068	388.4478423	0.140117228	-2.83529374	0.006906484	0.091429071	Down	60.2015	109.514	33.5888	14.6918	7.24007	4.69788	F15D2.21
AT1G30190	52.65837772	13.80925163	91.50750381	6.626536056	2.728254915	0.019562175	0.178688881	Up	0.335246	0.591838	0.577209	1.95197	1.44419	5.6341	T2H7.2
AT1G30220	394.3391799	99.88364999	688.7947097	6.89597056	2.785753615	0.001753903	0.035570641	Up	2.18539	0.535078	2.87388	6.39574	9.82607	19.2796	INT2
AT1G30250	223.0037558	129.0018912	317.0056205	2.457371884	1.297116203	0.020970537	0.18725696	Up	15.4963	17.583	4.52628	15.1555	30.0143	35.3477	F12P21.5
AT1G30360	3505.502748	1706.969519	5304.035977	3.107282185	1.635653265	0.032964272	0.24508621	Up	31.5035	36.7507	24.1665	47.387	62.8908	142.004	ERD4
AT1G30420	339.8589319	503.1145845	176.6032793	0.351019996	-1.51037488	5.28E-05	0.002655562	Down	4.15955	2.82405	4.36628	1.45394	1.26332	0.977848	ABCC11
AT1G30475	153.8020777	87.94055718	219.6635982	2.497864527	1.320695233	0.002402517	0.044047451	Up	2.8412	1.69801	2.9671	5.48193	4.20885	6.47668	AT1G30475
AT1G30500	803.7854221	511.6387212	1095.932123	2.142003874	1.098961089	0.011766326	0.12925069	Up	18.7634	7.09763	28.2707	26.6045	28.551	43.697	NF-YA7
AT1G30600	85.6336336	133.1972955	38.06997173	0.285816402	-1.806839385	0.00054613	0.015461799	Down	1.49716	2.38189	1.98325	0.859839	0.539741	0.116183	T5I8.5
AT1G30730	5.742327951	11.1473992	0.337256706	0.030254295	-5.046716216	0.032351746	0.243148864	Down	0.215987	0.115869	0.284108	0	0	0.0167883	T5I8.18
AT1G30760	47.03072819	80.85923266	13.20222371	0.163274165	-2.614631563	0.00547133	0.077381222	Down	0.562611	1.43083	2.28204	0.342766	0.12781	0.168122	AT1G30760
AT1G30860	266.1497891	126.1625683	406.1370099	3.219156168	1.686682567	2.49E-05	0.001452116	Up	2.2	0.647771	1.61115	3.60328	4.67979	4.37933	T17H7.18
AT1G30900	626.6658493	973.7901282	279.5415705	0.287065521	-1.800548034	0.045729038	0.299702708	Down	21.8373	4.75373	21.9394	1.66899	1.75174	8.79532	VSR6
AT1G31050	12.16715233	23.23284525	1.101459408	0.047409579	-4.398677614	0.002248695	0.041971236	Down	0.274928	0.59031	0.37209	0.0239345	0.0254108	0	F17F8.3
AT1G31290	207.6640687	361.8467309	53.48140657	0.147801271	-2.758269423	0.000905819	0.022107055	Down	1.66045	2.1715	4.55802	0.178379	0.470885	0.441759	AGO3
AT1G31320	40.1388863	68.1679304	12.10984221	0.177647204	-2.492913115	0.001174668	0.026575699	Down	1.3451	2.66162	3.8977	0.697298	0.49743	0.11412	LBD4
AT1G31580	52473.90742	82211.14515	22736.66968	0.276564323	-1.854313036	0.000613497	0.016783266	Down	10057.1	4286.57	9691	2634.38	2051.35	1173.94	ECS1
AT1G31720	10.8340137	18.83233418	2.835693219	0.15057577	-2.731438459	0.044021431	0.293086146	Down	0.282142	0.278367	0.872306	0.074071	0.0394225	0	F27M3.8
AT1G31750	197.9332796	92.54034768	303.3262115	3.277772551	1.712715748	3.96E-05	0.002129161	Up	3.85247	2.34924	2.60463	9.29438	7.20034	9.3991	F5M6.24
AT1G31790	149.5212985	98.10015807	200.9424388	2.048339603	1.034454926	0.017644598	0.166599971	Up	4.51088	2.81601	3.00291	5.57267	5.60564	7.9635	F5M6.20
AT1G31880	30.59442531	47.96708259	13.22176802	0.27564253	-1.859129589	0.018842957	0.174280853	Down	0.28008	1.11318	1.33125	0.27075	0.176539	0.241512	BRX
AT1G32170	78.23167418	126.7209511	29.74239723	0.234707812	-2.091062231	0.000170525	0.006538928	Down	4.02315	5.06016	4.37753	0.989495	0.646393	1.37711	XTH30
AT1G32220	3436.566313	2260.13094	4613.001686	2.041032935	1.029299462	0.001187424	0.026730617	Up	84.1757	90.8858	74.3979	154.3	153.922	146.019	F3C3.2
AT1G32450	831.3614662	363.7388176	1298.984115	3.571200136	1.836408987	0.004076987	0.063434671	Up	6.67176	3.85363	5.8847	11.2157	13.9813	27.6876	NRT1.5
AT1G32510	6.965725101	13.25693679	0.674513411	0.050880035	-4.29675652	0.028393141	0.22602619	Down	0.73908	0.21201	0.595453	0	0	0.10568	NAC011
AT1G32560	22.87050042	2.656441372	43.08455948	16.21890094	4.019604155	0.001552291	0.03251762	Up	0.25115	0	0.124123	1.08057	0.916455	3.0766	AtLEA4-1
AT1G32860	100.2536321	147.8635044	52.64375977	0.356029434	-1.489931577	0.003101	0.052602259	Down	4.09666	4.57823	2.79216	1.15419	0.833988	1.53791	F9L11.6
AT1G32920	244.7106938	425.7211681	63.70021944	0.149628969	-2.740538579	5.82E-06	0.000500938	Down	45.1937	19.3094	43.5688	3.49165	2.32104	8.18042	F9L11.25
AT1G32928	38.12564061	57.32881031	18.92247091	0.330069136	-1.599159851	0.023375132	0.200859791	Down	11.7537	6.32712	8.80262	2.2047	2.10843	3.26656	AT1G32928
AT1G33080	153.8738784	230.0520475	77.69570916	0.337731005	-1.566053466	0.001085926	0.025120633	Down	4.43434	6.88608	5.19663	2.58936	1.87225	0.779311	T9L6.14
AT1G33102	155.9960221	98.38804131	213.604003	2.171036237	1.118383806	0.043801231	0.292404558	Up	6.61966	4.26591	10.0216	9.22927	10.0238	20.4731	AT1G33102
AT1G33420	302.5134601	501.2518225	103.7750976	0.207031861	-2.272075289	0.038282102	0.270299331	Down	13.8123	2.65433	6.35345	1.40741	1.02808	1.70154	F10C21.9
AT1G33470	692.2327097	1034.331745	350.1336747	0.338511968	-1.562721253	7.46E-06	0.000602557	Down	21.1381	29.0839	29.0298	9.43377	7.16257	7.69977	F10C21.14
AT1G33480	278.4562371	157.230632	399.6818423	2.542010022	1.345969718	0.00049133	0.014398765	Up	3.92133	6.57636	5.02164	15.6115	7.65586	11.8055	F10C21.23
AT1G33560	908.5725947	421.8707588	1395.274431	3.307350418	1.725675909	0.000105023	0.004508621	Up	7.33814	4.94424	7.71407	14.5827	16.7869	27.5592	ADR1
AT1G33610	105.8978224	184.5161563	27.27948844	0.14784336	-2.757858649	8.41E-06	0.000649883	Down	7.64085	3.13803	6.594	0.509182	0.549107	1.14054	T1E4.10
AT1G33770	62.14227758	94.22296738	30.06158778	0.319047347	-1.648157557	0.048289308	0.309784175	Down	1.35181	2.00393	0.55851	0.477633	0.434714	0.185225	F14M2.11
AT1G33811	55.9614101	89.60432561	22.31849458	0.249078317	-2.005328661	0.023178901	0.199999794	Down	1.66012	3.91445	1.71899	1.03768	0.590548	0.108402	AT1G33811
AT1G33930	7.390304247	14.78060849	0	0	#NAME?	0.016172237	0.158389911	Down	0.0273989	0.774885	0.359071	0	0	0	T3M13.5
AT1G34065	45.26840304	77.02377548	13.51303059	0.175439733	-2.510952575	0.002667635	0.047629593	Down	1.35104	2.72145	1.26382	0.297408	0.0912161	0.041715	SAMC2
AT1G34760	180.4104905	275.913887	84.90709412	0.307730412	-1.700261067	0.005677269	0.079509554	Down	10.7221	6.66611	3.57863	1.85779	2.26309	1.43983	GRF11
AT1G35140	35.11749535	64.55096548	5.684025226	0.088054844	-3.505453812	0.000916665	0.02225176	Down	3.171	1.44673	0.965602	0.082414	0.286439	0.052475	PHI-1
AT1G35210	61.04193881	91.43733915	30.64653847	0.335164373	-1.577059291	0.035901312	0.25883725	Down	7.15178	2.33986	6.69914	0.552593	0.810595	3.37409	T32G9.25
AT1G35320	123.8441146	168.6361097	79.05211951	0.468773382	-1.093037442	0.018151143	0.169831041	Down	1.69458	1.1715	2.31033	0.657454	0.594548	0.622431	T9I1.9
AT1G35710	12405.173	19856.76476	4953.581235	0.249465676	-2.003086769	0.011204879	0.125494642	Down	292.573	90.3587	306.327	23.2269	26.3284	100.894	F14D7.1
AT1G35780	278.698466	371.6393303	185.7576017	0.499833001	-1.000481938	0.017086437	0.163937042	Down	4.75784	7.67254	6.69243	4.188	3.30807	1.19517	F14D7.8
AT1G37150	31.64865326	13.20614482	50.0911617	3.793019263	1.923346698	0.011924417	0.130264614	Up	0.352747	0.135856	0.434938	0.956783	0.940943	1.49849	HCS2
AT1G41830	1764.724288	2360.585667	1168.862909	0.495158013	-1.014039107	0.008367671	0.103674804	Down	30.9716	51.9211	44.5717	24.4175	17.4215	13.5361	SKS6
AT1G42560	46.22071345	6.188307782	86.25311911	13.93807841	3.800959771	0.000150856	0.005956295	Up	0.349168	0.0308025	0	0.531037	1.97268	2.70501	MLO9
AT1G43605	12.12049042	23.21322729	1.027753544	0.044274479	-4.497380859	0.002287836	0.042495888	Down	0.197811	1.55195	1.31277	0	0	0.100283	AT1G43605
AT1G43910	261.3835656	370.2540359	152.5130953	0.411914741	-1.279582339	0.031897872	0.241448268	Down	6.59548	8.5617	11.2983	1.01833	1.82992	7.07812	F9C16.7
AT1G44110	25.84455305	44.66869283	7.02041326	0.157166302	-2.669636174	0.002767132	0.048757439	Down	0.551574	1.68697	1.55497	0.339195	0.0360067	0.263429	CYCA1;1
AT1G44170	573.7296689	366.799371	780.6599668	2.12830236	1.089703124	0.001819281	0.036359908	Up	8.44043	7.2995	8.793	13.6012	14.1743	15.4745	ALDH3H1
AT1G44350	717.0285483	475.1015648	958.9555318	2.018422171	1.013227959	0.004573776	0.068441798	Up	11.1068	3.50445	13.6386	15.8732	18.449	14.5471	ILL6
AT1G44900	152.5990042	232.4998664	72.69814189	0.31268036	-1.677239492	0.00011987	0.005003559	Down	2.94185	2.32529	2.7485	1.05789	0.891189	0.298833	MCM2
AT1G45130	106.1617617	188.4277626	23.89576075	0.12681656	-2.979184942	8.93E-09	2.89E-06	Down	1.63879	2.92411	2.67685	0.30699	0.386016	0.163447	BGAL5
AT1G45207	116.0844426	173.0514847	59.11740047	0.341617413	-1.549546581	0.020655853	0.185590953	Down	1.40515	3.03368	2.81636	1.12954	0.80033	0.276349	AT1G45207
AT1G45249	1479.2346	949.8841584	2008.585041	2.11455789	1.080356057	0.000824923	0.020569895	Up	10.753	10.0155	14.9036	20.7783	16.7083	29.7317	ABF2
AT1G45616	134.5521194	49.72872201	219.3755168	4.411444894	2.141251264	4.73E-06	0.000429656	Up	0.449854	0.690338	1.88892	4.72047	3.88077	2.86553	RLP6
AT1G46264	44.17002129	70.92182621	17.41821637	0.245597403	-2.025632787	0.002697632	0.047914257	Down	1.91848	3.36674	2.81942	1.05656	0.489147	0.168824	HSFB4
AT1G46480	49.73399421	81.5413042	17.92668422	0.219847897	-2.185422365	0.002991533	0.051195498	Down	0.595059	1.83558	2.09233	0.421721	0.329222	0.410277	WOX4
AT1G46768	318.3612667	189.8470467	446.8754867	2.353871153	1.235035352	0.00313955	0.053086091	Up	8.06307	5.66304	6.94859	11.661	10.6533	20.1801	RAP2.1
AT1G47128	26900.8095	13865.27591	39936.34308	2.880313622	1.526225907	0.004620639	0.068926532	Up	313.947	157.853	238.59	382.69	536.849	903.865	RD21A
AT1G47210	166.5081635	265.36162	67.65470707	0.254952872	-1.971697506	6.61E-06	0.000551051	Down	6.09191	7.90867	7.5793	2.08512	1.73759	1.0706	CYCA3;2
AT1G47380	163.1515326	229.1031893	97.19987579	0.42426243	-1.236971167	0.005658098	0.079409932	Down	2.849	5.4046	4.49411	1.73653	1.94705	1.25451	T3F24.2
AT1G47410	64.12391154	97.29277669	30.95504639	0.31816387	-1.652158078	0.034853134	0.253869062	Down	1.17225	4.02248	2.57942	1.00658	0.607475	0.595091	T3F24.15
AT1G47510	68.82523549	39.36989647	98.28057452	2.49633815	1.319813373	0.014453683	0.147430177	Up	0.3847	1.40727	0.825865	2.44418	1.82286	1.61388	5PTASE11
AT1G47655	41.94039666	60.47256765	23.40822568	0.387088338	-1.369265253	0.041621423	0.283883957	Down	3.3482	2.76103	2.97699	1.33476	0.898532	0.869213	AT1G47655
AT1G47670	133.1249652	183.7975321	82.4523983	0.448604491	-1.156484032	0.022667947	0.197778497	Down	3.14743	4.70649	6.43933	3.19609	1.50737	1.18788	F16N3.4
AT1G47840	16.41247254	30.36824758	2.456697506	0.080896914	-3.627771525	0.032455772	0.243703744	Down	0.245483	0.771344	0.266789	0.11675	0	0	HXK3
AT1G48210	191.9488467	327.423626	56.47406743	0.172480123	-2.535497979	0.009878597	0.115262187	Down	7.38633	1.48083	4.93738	0.606467	0.559789	0.764393	F21D18.32
AT1G48260	260.3764442	433.1500395	87.6028488	0.202245967	-2.305817158	8.78E-09	2.88E-06	Down	7.03556	6.01045	9.20107	1.76598	1.7893	0.72229	CIPK17
AT1G48280	75.86783663	107.7198654	44.01580788	0.408613655	-1.291190679	0.01439659	0.147126624	Down	1.53312	1.37518	2.22298	0.497634	0.892026	0.481155	F11A17.16
AT1G48480	348.417233	670.8743365	25.96012951	0.038695965	-4.69167307	0.000256583	0.008835504	Down	5.35697	16.272	7.97724	0.623838	0.354797	0.0712442	RKL1
AT1G49130	69.92907464	120.6346436	19.22350564	0.15935311	-2.649700919	0.004570413	0.068441798	Down	2.92297	3.53725	0.820691	0.473318	0.344549	0.272046	BBX17
AT1G49310	55.08642945	27.42199523	82.75086367	3.017682083	1.593440824	0.009311075	0.111210513	Up	3.47088	1.73453	1.47821	5.16642	7.07651	7.31577	F13F21.30
AT1G49320	39.35083283	15.79948228	62.90218339	3.981281303	1.993232811	0.003842609	0.06161247	Up	0.439874	0.973945	0.445411	1.28856	2.10084	3.32108	USPL1
AT1G49450	122.510382	80.15667793	164.864086	2.056772939	1.040382534	0.037025293	0.263907248	Up	1.11992	1.11636	2.01455	2.40961	1.55324	3.89807	F13F21.11
AT1G49660	584.8512996	359.6663673	810.0362319	2.252187877	1.171327181	0.000798179	0.020176528	Up	10.8035	12.0578	14.7266	24.5514	25.6119	24.3743	CXE5
AT1G49720	179.4228068	108.5775674	250.2680463	2.304970099	1.204748035	0.025183126	0.210470274	Up	1.49836	1.56007	2.08479	2.5637	2.8144	5.22492	ABF1
AT1G49730	435.4926147	704.7180288	166.2672006	0.235934365	-2.083542526	0.018918303	0.174768346	Down	9.28108	18.7618	6.67631	3.34061	2.96421	1.02179	F14J22.6
AT1G49750	7056.283818	12217.45172	1895.115912	0.155115482	-2.688585407	9.27E-07	0.000127138	Down	429.067	204.691	384.087	60.4286	51.3555	24.9592	F14J22.4
AT1G49870	29.18070767	55.90471784	2.456697506	0.043944368	-4.508177904	9.68E-05	0.004244003	Down	0.217016	0.501364	0.84574	0.0553957	0	0.00912806	F10F5.13
AT1G50010	1088.69353	1715.637113	461.749947	0.269141967	-1.893560729	0.007935572	0.100074909	Down	28.9564	58.396	29.649	12.0794	8.85264	7.75506	TUA2
AT1G50020	5318.309834	3497.262455	7139.357213	2.041413049	1.02956812	0.00103691	0.024283845	Up	175.061	161.951	159.174	267.281	274.86	349.708	F2J10.10
AT1G50040	13.22306541	24.51297411	1.933156699	0.078862593	-3.664515044	0.003873221	0.0619238	Down	1.07752	0.570279	0.296248	0.0250975	0.104955	0	F2J10.8
AT1G50240	38.88053193	60.48048706	17.28057679	0.285721522	-1.807318385	0.010513643	0.120434312	Down	0.457795	0.568562	0.594629	0.220597	0.0813601	0.0833467	FU
AT1G50250	14029.12187	8401.610217	19656.63353	2.339626931	1.226278501	0.000102671	0.004449843	Up	145.499	93.947	107.086	208.829	246.198	269.533	FTSH1
AT1G50260	861.5512544	543.2741059	1179.828403	2.17170005	1.118824855	0.00073244	0.018937968	Up	7.84764	8.3679	8.50848	13.3695	13.7136	21.4373	NTMC2T5.1
AT1G50490	65.90370589	113.469765	18.33764679	0.16160822	-2.62942751	2.33E-05	0.001373915	Down	2.57354	3.89554	6.00969	0.706555	0.602486	0.807666	UBC20
AT1G50590	36.42998137	53.21572238	19.64424037	0.369143544	-1.437746167	0.042051875	0.285528696	Down	1.2957	1.42674	1.4395	0.425635	0.452942	0.449619	F11F12.9
AT1G51070	674.4088644	931.4256164	417.3921124	0.448121788	-1.158037223	0.000685958	0.018213602	Down	21.6149	28.515	29.0263	15.2864	10.7097	5.39456	bHLH115
AT1G51090	328.9349123	60.12806504	597.7417595	9.941144108	3.313411899	0.029247745	0.229518205	Up	2.28365	1.84184	3.60846	12.9367	10.3223	48.1965	F23H24.15
AT1G51140	2386.966529	1349.186344	3424.746714	2.53837932	1.343907673	0.000253325	0.008776767	Up	22.6775	19.5312	34.2578	47.2032	47.6496	79.2234	FBH3
AT1G51440	576.7872946	360.2111682	793.363421	2.202495344	1.139138969	0.00127336	0.028271335	Up	9.27794	7.33372	6.64618	15.4391	16.8743	12.5215	DAD1-Like Lipase 2
AT1G51790	204.3190345	383.2708045	25.36726454	0.066186269	-3.917324245	0.003500119	0.057528736	Down	5.71585	0.671816	6.25974	0.0456467	0.0363906	0.674947	F19C24.24
AT1G51800	157.948309	294.3226553	21.57396276	0.073300381	-3.770035493	0.031937502	0.241495334	Down	3.69697	0.652263	8.56073	0.0859669	0.0603896	0.650455	IOS1
AT1G51850	85.10753496	166.5538907	3.661179235	0.02198195	-5.507536842	0.003558179	0.058333515	Down	1.75727	0.502319	4.65733	0	0.0765276	0.0557946	T14L22.6
AT1G52080	353.0618068	188.6820733	517.4415404	2.74239906	1.45543852	0.002206771	0.041535768	Up	2.9626	2.5958	3.88795	5.63215	6.01258	11.1352	AR791
AT1G52140	82.38777109	125.1595769	39.61596528	0.316523643	-1.659614826	0.001739049	0.035381515	Down	5.25237	10.2273	7.90731	2.70743	2.27971	1.50668	F5F19.20
AT1G52290	919.9100345	1427.225139	412.5949303	0.289088889	-1.790414932	1.59E-07	3.34E-05	Down	30.4635	18.8812	29.659	7.95718	5.37683	6.69066	PERK15
AT1G52315	60.27272221	90.31551212	30.22993229	0.33471473	-1.578996051	0.007177277	0.094236645	Down	2.43646	2.2455	2.84958	0.713252	0.640167	0.863931	AT1G52315
AT1G52690	245.9919454	0.908614521	491.0752763	540.4660224	9.078060112	0.007630898	0.097427446	Up	0.0290162	0.0279613	0	4.38164	2.38469	34.4538	LEA7
AT1G52750	9.425855548	18.8517111	0	0	#NAME?	0.008515198	0.104848451	Down	0.102675	0.775275	0.25208	0	0	0	F14G24.2
AT1G52827	126.2127099	64.54947565	187.8759441	2.910572738	1.541303072	0.000651646	0.017551006	Up	10.8228	10.3594	2.80592	20.9244	12.698	28.7461	CDT1
AT1G52855	145.9340972	61.85175009	230.0164443	3.718834858	1.894850684	0.000102972	0.004454377	Up	6.21332	4.10067	10.8702	19.9332	16.3013	31.7823	AT1G52855
AT1G52870	12030.36257	7729.818253	16330.90688	2.112715506	1.07909851	0.00069785	0.018358336	Up	281.969	147.302	199.269	342.261	417.102	404.461	F14G24.14
AT1G52880	1225.630225	691.0449544	1760.215495	2.547179433	1.348900592	5.11E-05	0.00259159	Up	24.8672	12.2427	31.2897	45.8231	47.1364	62.02	NAM
AT1G52990	45.01892564	19.46523489	70.57261639	3.625572298	1.858208743	0.00493713	0.072249443	Up	0.225414	0.602641	0.910761	1.80299	1.65902	1.70136	F8L10.14
AT1G53210	6122.984356	3271.405059	8974.563654	2.743336118	1.455931394	0.000146374	0.005852697	Up	100.612	56.7979	81.8978	141.125	176.036	259.26	AtNCL
AT1G53350	244.0184714	345.4092986	142.6276441	0.41292358	-1.27605329	0.001203532	0.026959066	Down	5.66196	4.15421	4.85696	1.88886	1.81676	1.78105	F12M16.35
AT1G53440	533.9270961	796.7715103	271.0826819	0.340226374	-1.555433113	1.25E-05	0.000858854	Down	8.75136	8.85616	11.0483	2.53211	2.94885	3.09556	T3F20.24
AT1G53470	73.9990239	9.653159833	138.344888	14.33156504	3.841124259	0.000243546	0.0085091	Up	0.154772	0.0796728	0.132125	1.20352	0.854715	2.68016	MSL4
AT1G53480	373.2274447	25.63028808	720.8246012	28.12393676	4.81372665	2.02E-28	2.29E-24	Up	0.934794	1.03803	1.05575	31.6082	22.5372	20.9263	MRD1
AT1G53490	50.23167676	12.57324411	87.8901094	6.990249185	2.805343885	2.37E-05	0.001397094	Up	0.219529	0.0440907	0.204597	1.01135	0.886907	1.31325	HEI10
AT1G53580	2639.086439	1544.685136	3733.487742	2.416989492	1.273211201	0.013789942	0.143177446	Up	55.064	23.5477	49.249	66.6073	72.027	142.437	GLY3
AT1G53633	17.66864228	6.08911168	29.24817288	4.803356288	2.264042824	0.024784704	0.208492129	Up	0.432822	0.759425	0.2162	0.886636	1.88252	2.95124	AT1G53633
AT1G53700	23.14989617	41.11997985	5.179812488	0.125968264	-2.98886778	0.001318513	0.028905078	Down	0.899908	0.862196	0.796666	0.138546	0.123398	0.0187604	WAG1
AT1G53710	240.8883692	342.5024685	139.2742699	0.406637273	-1.298185633	0.000971865	0.023193533	Down	7.53454	3.7433	7.77069	1.43354	2.32135	2.83976	F22G10.25
AT1G54100	8183.10035	2275.55807	14090.64263	6.192170094	2.630445102	0.011271054	0.125790112	Up	55.9505	13.4192	48.6251	122.009	136.269	387.101	ALDH7B4
AT1G54160	356.4544853	219.1050675	493.8039031	2.253731093	1.172315388	0.020595269	0.185193706	Up	8.60731	3.232	9.84058	10.0749	11.6897	20.6337	NF-YA5
AT1G54385	14.97066621	24.9444594	4.996873027	0.200319957	-2.319621939	0.03984701	0.276466566	Down	0.247675	0.572642	0.650747	0.198489	0.0423043	0.0386182	AT1G54385
AT1G54450	43.15423586	67.25192211	19.05654961	0.283360669	-1.819288574	0.035515177	0.257118519	Down	0.355434	1.74845	1.14268	0.523002	0.231885	0.14738	F20D21.27
AT1G54570	576.0934685	124.7723007	1027.414636	8.234316675	3.041648933	0.001080088	0.025062472	Up	2.27426	0.927727	2.19783	6.89542	10.2996	21.3707	PES1
AT1G54740	183.4928319	265.7299356	101.2557283	0.381047502	-1.391957236	0.017887734	0.168411195	Down	6.34959	10.637	5.61492	2.80408	2.21943	3.09155	T22H22.16
AT1G54820	908.7906711	1379.493239	438.0881037	0.317571766	-1.654845442	0.006564677	0.08803749	Down	21.1368	34.8558	22.5878	14.9506	7.88272	0.659828	T22H22.21
AT1G55020	884.0572715	541.4788283	1226.635715	2.265343815	1.179730027	0.008260128	0.10290591	Up	6.72562	5.2652	6.57013	15.0518	14.7989	7.39535	LOX1
AT1G55110	1933.746562	1264.397421	2603.095704	2.058763852	1.041778357	0.001276413	0.028282659	Up	30.4386	18.4955	26.985	41.4391	41.6761	53.066	IDD7
AT1G55120	299.8484017	477.0956945	122.6011089	0.256973832	-1.960306639	5.44E-07	8.67E-05	Down	8.82036	6.47331	9.29015	2.32263	1.29633	1.64203	FRUCT5
AT1G55152	422.1312874	263.4610121	580.8015627	2.204506686	1.140455852	0.001521974	0.032120472	Up	26.1331	22.2445	27.9424	44.4741	46.7392	61.0366	AT1G55152
AT1G55280	365.6820081	211.9565315	519.4074847	2.450537764	1.293098379	0.019649771	0.178979128	Up	7.42233	5.53403	6.68888	9.80982	10.6576	22.1053	F7A10.4
AT1G55330	208.8147883	406.3896098	11.23996679	0.027658106	-5.176153839	0.00054674	0.015461799	Down	53.8098	141.809	45.9649	2.57038	2.08451	1.554	AGP21
AT1G55450	720.3998175	1227.602078	213.1975573	0.173669922	-2.525580179	0.002041581	0.039443827	Down	45.6947	12.7773	33.55	3.51971	2.829	7.65563	T5A14.14
AT1G56120	2665.472586	5153.755987	177.189186	0.034380593	-4.862261769	0.000783271	0.019955758	Down	61.0135	5.97131	58.3026	1.58979	0.82443	1.2734	T6H22.9
AT1G56240	12.35285157	24.03118973	0.674513411	0.028068249	-5.154917137	0.037489483	0.266466245	Down	1.78308	0.217056	0.425731	0	0	0.0657575	PP2-B13
AT1G56340	2482.881385	3355.167126	1610.595643	0.480034401	-1.058790295	0.015407547	0.153348531	Down	68.8281	31.7719	36.6789	17.8788	19.327	21.9974	CRT1a
AT1G56540	122.0907476	188.7831316	55.39836361	0.293449754	-1.768814594	0.000156357	0.006125664	Down	2.65237	1.72957	3.4552	0.492325	0.782537	0.750486	F25P12.101
AT1G56600	4000.506397	1926.14224	6074.870554	3.153905474	1.657139422	4.15E-07	7.05E-05	Up	67.6631	7.51111	85.9645	144.282	143.125	155.35	GolS2
AT1G56650	2350.181272	880.2786418	3820.083902	4.33963034	2.117572156	1.67E-09	6.41E-07	Up	29.1458	2.22084	78.5309	134.307	134.406	143.782	PAP1
AT1G57590	658.5373554	104.5640264	1212.510684	11.59586836	3.535538955	0.003111643	0.052732444	Up	3.86086	1.20653	3.58188	18.1658	15.5158	54.5508	T8L23.6
AT1G57680	1140.14264	1545.19944	735.0858411	0.475722306	-1.071808421	0.001197008	0.026839561	Down	39.7009	44.9379	32.4285	17.6086	17.4151	14.9361	Cand1
AT1G57770	1437.595614	746.1086409	2129.082587	2.853582535	1.512774291	4.11E-06	0.000390281	Up	14.8219	16.2344	11.8337	34.1293	35.6329	39.6208	F12K22.18
AT1G57820	120.4528982	210.2414448	30.66435148	0.145853029	-2.77741275	3.61E-08	1.02E-05	Down	2.26366	2.9565	1.95207	0.552933	0.382294	0.0240765	VIM1
AT1G57850	5.940846068	11.54443543	0.337256706	0.029213789	-5.097206683	0.027358806	0.220004952	Down	0.446585	0	0.246998	0	0	0	F12K22.22
AT1G57990	199.9228753	347.446565	52.39918557	0.150812214	-2.729174824	0.021615947	0.191180288	Down	24.8003	8.16111	6.80671	0.827733	0.955182	3.55915	PUP18
AT1G58007	9.670043109	18.98684609	0.353240133	0.018604466	-5.748207204	0.002925562	0.050516465	Down	0.597116	0.589413	1.35085	0	0	0	AT1G58007
AT1G58270	754.557659	254.3368254	1254.778493	4.933530528	2.302620436	1.11E-10	5.68E-08	Up	10.1831	2.48925	9.52577	34.886	31.4743	29.8394	ZW9
AT1G58280	980.7904927	583.2430896	1378.337896	2.363230564	1.24076039	0.000223124	0.008076726	Up	12.6589	10.7041	17.7105	27.3809	23.9304	25.0988	F19C14.10
AT1G58340	16.1791334	27.70486176	4.653405046	0.167963482	-2.573780494	0.021502723	0.190551355	Down	0.941843	0.147828	1.14742	0.153943	0.0797873	0.0970204	ZF14
AT1G58360	4708.350695	1840.946134	7575.755256	4.115142272	2.040942309	0.00597248	0.082004491	Up	52.6581	34.4724	55.7187	103.459	131.862	278.542	AAP1
AT1G58370	27.28857487	46.80851721	7.768632535	0.165966217	-2.591038487	0.03286102	0.244877377	Down	0.125852	0.487437	0.900572	0.120502	0.0347706	0.0844684	RXF12
AT1G58520	6679.021335	4231.271101	9126.77157	2.156981047	1.1090135	0.000476664	0.014096806	Up	55.0033	68.9587	78.1445	145.912	141.637	101.652	RXW8
AT1G59540	33.52467679	49.79097148	17.25838209	0.346616697	-1.528586941	0.040420078	0.278375601	Down	0.433377	0.638243	0.825698	0.266755	0.165558	0.178927	ZCF125
AT1G59590	159.1354382	222.4340178	95.83685861	0.430855224	-1.214724918	0.021955938	0.193496871	Down	11.6659	5.11033	13.9885	3.25235	2.80323	5.42181	ZCF37
AT1G59710	318.7517766	485.1729562	152.3305969	0.313971739	-1.671293387	0.004296167	0.065762168	Down	16.4552	5.22354	14.6538	2.42781	2.13149	5.79362	F23H11.2
AT1G59730	17.97186636	35.94373271	0	0	#NAME?	0.002388849	0.043903597	Down	2.00017	0.762953	5.36294	0	0	0	TH7
AT1G59930	73.57661027	107.846106	39.30711456	0.36447412	-1.456111718	0.007174217	0.094236645	Down	11.2971	11.049	11.7941	5.4527	3.73933	1.84704	F23H11.24
AT1G59960	193.6058931	287.1804724	100.0313139	0.34832213	-1.521505959	0.001925649	0.037931719	Down	7.12658	5.7444	12.1137	2.78588	3.18527	1.55843	F23H11.27
AT1G60030	68.84419455	133.420191	4.268198058	0.031990646	-4.966206079	8.04E-13	8.66E-10	Down	2.49465	2.42835	2.94004	0.0732092	0.0773024	0.0940795	NAT7
AT1G60060	93.83568047	166.7464988	20.92486212	0.125489064	-2.994366448	0.001228174	0.027402582	Down	1.37168	5.8483	4.80438	1.08012	0.227126	0.0585385	T2K10.11
AT1G60160	1315.693775	735.6773571	1895.710193	2.576822807	1.365593335	0.00208228	0.039855756	Up	13.2278	14.3971	10.97	18.9619	28.2479	41.2532	T13D8.5
AT1G60190	1288.561821	433.4626454	2143.660997	4.945434213	2.306097196	0.025944415	0.214534522	Up	5.50913	1.71871	12.9398	19.4327	15.3344	52.5212	PUB19
AT1G60360	9.687274141	18.33081131	1.043736972	0.05693894	-4.134440545	0.039271045	0.274812286	Down	0.34912	0.22963	1.36608	0.0671226	0	0.0315409	T13D8.23
AT1G60390	64.34383963	119.8147207	8.872958578	0.074055663	-3.755246128	4.74E-09	1.65E-06	Down	1.7667	1.62471	2.67027	0.14566	0.185016	0.0615395	PG1
AT1G60630	41.7921114	65.61936045	17.96486236	0.273773811	-1.868943651	0.006434843	0.086810904	Down	0.96736	0.914618	1.45088	0.35655	0.223172	0.236896	F8A5.15
AT1G60690	513.1308658	341.6864881	684.5752435	2.003518627	1.002535923	0.004153283	0.064111729	Up	5.75937	8.79148	8.21711	14.9688	14.1081	13.1269	F8A5.21
AT1G60989	58.33874489	87.83280628	28.8446835	0.328404439	-1.606454466	0.006096956	0.082994908	Down	9.31635	5.79824	14.0013	2.9417	3.01397	1.82337	SCRL7
AT1G61100	1110.571809	1503.804218	717.3394004	0.477016484	-1.067888974	0.001153828	0.02631472	Down	18.3658	17.2636	16.1135	7.16646	8.23804	6.58429	F11P17.17
AT1G61170	74.15372865	121.3508469	26.95661045	0.222137802	-2.170473169	0.000104149	0.004490743	Down	4.4053	2.67405	3.04733	1.0287	0.499998	0.460407	F11P17.11
AT1G61210	3075.341569	2007.509236	4143.173902	2.063838028	1.045329751	0.001153735	0.02631472	Up	17.6511	16.0057	18.8214	34.1318	33.4029	27.7795	DWA3
AT1G61350	366.3529577	504.9379799	227.7679355	0.451081013	-1.148541533	0.001727717	0.035246059	Down	9.82108	12.7194	10.3592	5.61039	4.94651	2.83677	T1F9.16
AT1G61360	145.8165729	198.1732839	93.459862	0.471606768	-1.084343671	0.015339861	0.153019852	Down	2.90681	1.651	2.92379	1.00953	0.57834	1.37072	T1F9.15
AT1G61415	5.574242927	10.75350671	0.394979141	0.036730264	-4.76688692	0.037522568	0.266617643	Down	0.736404	0.0369431	0.159072	0	0.0428969	0	AT1G61415
AT1G61420	197.4464083	292.0185156	102.874301	0.352286912	-1.505177219	0.000521547	0.014936036	Down	4.61321	2.06615	3.87327	1.29101	0.805535	1.26269	T1F9.9
AT1G61430	264.1019821	392.6289165	135.5750477	0.34530072	-1.534074751	9.16E-05	0.004104102	Down	3.51327	2.85534	4.25821	1.20347	0.923618	1.02897	T1F9.8
AT1G61470	20.06589059	33.30742417	6.824357007	0.204889966	-2.287078761	0.017169034	0.164136458	Down	2.04192	0.674009	1.40598	0.307807	0.205698	0.226737	T1F9.4
AT1G61640	216.7305292	300.08984	133.3712184	0.444437634	-1.16994711	0.012977144	0.137386478	Down	6.94707	3.00679	3.39729	2.26555	1.63751	1.69209	T25B24.1
AT1G61667	40.32369502	69.77043553	10.87695451	0.155896325	-2.681341174	0.000204019	0.00749393	Down	5.13553	4.19665	4.02985	0.769333	0.609518	0.369605	AT1G61667
AT1G62510	1341.144844	349.8550705	2332.434618	6.666859549	2.737007334	3.44E-15	8.66E-12	Up	40.3648	23.4223	19.9612	162.215	159.825	152.125	T3P18.7
AT1G62620	115.3046718	39.6087514	191.0005923	4.822181602	2.269685983	0.000447847	0.013514996	Up	0.484312	0.482587	0.95783	1.9276	1.90304	4.1278	T3P18.18
AT1G62660	2415.620571	1499.928705	3331.312437	2.220980521	1.15119674	0.000455187	0.013694355	Up	23.2903	8.22562	31.4553	35.3208	38.9335	45.1331	F23N19.3
AT1G62710	806.5343751	435.7054444	1177.363306	2.702200124	1.434134524	0.011902689	0.130090062	Up	5.68593	5.70537	14.1428	15.28	15.1279	31.081	BETA-VPE
AT1G62790	226.0481959	376.4231858	75.67320598	0.201032266	-2.314501021	1.19E-05	0.000827799	Down	12.6821	15.2301	24.5962	2.80345	2.85544	3.73671	F23N19.16
AT1G62810	1437.601931	898.9983401	1976.205522	2.198230446	1.136342635	0.037200007	0.264824717	Up	15.6395	7.02424	12.8211	15.0062	18.6987	35.3989	CuAO1
AT1G62870	36.55314426	58.485371	14.62091752	0.249992729	-2.000041959	0.01466997	0.148625121	Down	0.414914	1.20367	0.869631	0.222461	0.310957	0.0272372	F16P17.2
AT1G63100	47.26782238	89.51301615	5.022628608	0.056110595	-4.155582975	8.76E-05	0.003948171	Down	0.389579	1.15746	1.38979	0.0867258	0.0348857	0.0322319	F16M19.21
AT1G63220	53.55957743	84.63301	22.48614486	0.265690005	-1.912184138	0.002146281	0.040873287	Down	2.43909	3.78042	3.21755	1.2098	0.724021	0.469331	F9N12.16
AT1G63300	72.8162433	123.2160087	22.41647788	0.181928291	-2.458558187	0.000125907	0.005198024	Down	0.833412	1.35416	0.827961	0.273993	0.043542	0.20017	F9N12.8
AT1G63310	84.29179936	151.0749988	17.5085999	0.115893431	-3.109129304	8.12E-05	0.003748973	Down	3.48893	8.8103	8.82002	1.30982	0.43421	0.486916	F9N12.7
AT1G63460	210.8307589	281.2235492	140.4379686	0.499381965	-1.001784375	0.014329362	0.146624824	Down	18.0041	13.541	17.0003	6.44965	5.59281	9.82809	GPX8
AT1G63630	11.29644277	20.81691272	1.775972819	0.085313939	-3.551074717	0.011806466	0.129469118	Down	0.11943	1.1986	0.652106	0.0826348	0.0440466	0.0808725	F2K11.2
AT1G63740	240.8039354	334.2994159	147.3084549	0.440648257	-1.182300596	0.005478123	0.077381222	Down	5.09823	2.24435	4.9414	1.87271	1.06019	1.7271	F24D7.7
AT1G63860	483.3576452	694.5172114	272.1980789	0.391924166	-1.351353563	0.016063206	0.15769983	Down	8.00065	2.92955	8.77995	1.82159	1.93145	2.89389	T12P18.12
AT1G64110	587.394831	49.53008919	1125.259573	22.71870677	4.505808809	8.16E-29	1.85E-24	Up	1.13818	0.0384109	0.170754	8.33848	7.51972	11.472	DAA1
AT1G64360	3070.721191	1003.125689	5138.316694	5.12230596	2.356793429	8.52E-13	8.76E-10	Up	86.041	52.3414	48.265	292.027	207.934	343.618	F15H21.8
AT1G64450	86.85879354	126.8920578	46.82552928	0.369018598	-1.438234567	0.005248241	0.075483924	Down	3.40154	4.67877	3.9746	1.72219	1.30608	0.873136	F15H21.17
AT1G64625	35.67291096	53.6667051	17.67911681	0.329424301	-1.601981112	0.028503041	0.226502565	Down	0.358905	0.846943	0.855728	0.168519	0.248932	0.19831	LHL3
AT1G64640	105.3252412	169.988346	40.66213642	0.239205436	-2.063677919	0.013021465	0.137557075	Down	4.25093	11.6924	6.45043	3.09938	0.973913	0.674073	ENODL8
AT1G64660	746.8493368	206.0562055	1287.642468	6.248986605	2.643622248	2.33E-08	6.95E-06	Up	2.28842	2.02301	4.75437	22.5598	11.7523	16.537	MGL
AT1G64670	115.3669781	172.0525796	58.68137657	0.341066531	-1.551874903	0.001077475	0.025027501	Down	3.10383	3.73137	3.64367	1.64835	0.927593	0.462197	BDG1
AT1G64680	5735.456988	3605.414022	7865.499955	2.181580231	1.125373532	0.000355254	0.011377087	Up	60.1839	77.1086	68.3705	134.063	144.562	132.123	F1N19.25
AT1G64700	58.26985437	89.79513798	26.74457076	0.297839854	-1.747391282	0.003490091	0.057425321	Down	3.11083	3.22686	4.35655	1.24988	0.847742	0.634741	F13O11.2
AT1G64780	6841.423695	3087.084073	10595.76332	3.432288551	1.779170845	4.33E-07	7.32E-05	Up	69.0513	51.8198	74.9661	222.287	222.681	142.714	AMT1;2
AT1G64810	1325.803379	687.489308	1964.117449	2.856942539	1.51447202	0.003905747	0.062158851	Up	19.5744	9.23593	15.8045	24.9615	32.5445	54.509	APO1
AT1G64950	3455.495911	2072.67411	4838.317711	2.334335962	1.223012211	0.000135947	0.005492274	Up	37.6376	18.3779	39.3036	54.9834	61.7621	82.0719	CYP89A5
AT1G65010	1100.910319	1540.714914	661.1057234	0.429090234	-1.220647028	0.000194611	0.007249976	Down	9.61646	10.6126	10.6114	5.75104	4.51508	1.629	F13O11.30
AT1G65360	4.188651494	8.377302988	0	0	#NAME?	0.040149719	0.277442653	Down	0.794633	0.260567	0.477174	0	0	0	AGL23
AT1G65370	618.4976062	1020.26575	216.7294624	0.21242452	-2.234977789	0.001607248	0.033329411	Down	20.4961	47.2572	38.084	13.6058	3.65321	3.32725	T8F5.15
AT1G65470	136.8212742	209.7678101	63.87473832	0.304502098	-1.715475926	0.000146586	0.005852697	Down	2.82623	2.07066	2.01973	0.684302	0.740079	0.389905	FAS1
AT1G65484	32.32837814	62.16453105	2.492225238	0.040090791	-4.640585298	0.016297546	0.159066304	Down	3.81056	0.343625	8.02858	0.0876082	0	0.253955	AT1G65484
AT1G65486	210.7973623	359.757995	61.83672972	0.17188424	-2.54049082	0.010548707	0.120654172	Down	9.20057	3.23708	13.4289	0.931675	1.14852	1.19037	AT1G65486
AT1G65500	467.7878091	791.6260102	143.9496079	0.181840422	-2.459255157	0.000242887	0.0085091	Down	54.9898	48.2515	108.087	7.15295	13.1382	11.6676	F5I14.4
AT1G65760	15.31275458	4.818786416	25.80672275	5.355440254	2.421005179	0.03076853	0.235968552	Up	0.259554	0.111168	0.0377316	0.463769	0.855691	0.411923	F1E22.12
AT1G65790	632.8452372	1145.056895	120.6335794	0.105351603	-3.246715829	0.006549699	0.087940889	Down	20.0347	2.89813	21.8348	0.280532	0.394282	3.59531	RK1
AT1G65890	310.4490249	148.5364845	472.3615652	3.180104651	1.669074243	0.002463002	0.044829403	Up	1.36708	0.350951	6.6944	8.69284	8.05077	6.76851	AAE12
AT1G65910	29.66170841	47.59543695	11.72797987	0.246409753	-2.020868735	0.012157283	0.131727186	Down	0.597855	0.796573	1.1309	0.410816	0.0756497	0.103209	NAC028
AT1G65985	44.06255486	69.3640778	18.76103191	0.270471871	-1.886449532	0.004781895	0.070525155	Down	1.8714	1.22363	2.00833	0.529156	0.280247	0.254234	AT1G65985
AT1G66020	8.444786829	15.47661312	1.412960533	0.091296495	-3.453296715	0.033941448	0.250372126	Down	0.263885	0.155094	0.392357	0.0629464	0	0	F15E12.3
AT1G66100	4329.19973	7053.722737	1604.676723	0.227493592	-2.136102186	4.60E-11	2.98E-08	Down	396.725	360.319	499.951	145.03	77.7682	32.0042	F15E12.20
AT1G66160	61.62815787	93.45046282	29.80585293	0.318948157	-1.648606151	0.004358858	0.066370164	Down	2.96932	1.73785	2.66486	0.483407	0.76784	0.711342	CMPG1
AT1G66190	98.50590671	144.766026	52.24578743	0.360898126	-1.470336445	0.008479796	0.104662799	Down	4.24881	6.53633	3.8366	2.46024	1.51804	0.854467	F15E12.13
AT1G66330	5249.8256	3458.096689	7041.554511	2.036251483	1.025915749	0.000997646	0.023733685	Up	72.8238	81.6508	69.042	112.754	129.745	163.827	T27F4.8
AT1G66390	80.97331078	30.16804817	131.7785734	4.368150457	2.12702255	0.003283871	0.054968622	Up	0.36302	0.05064	4.80405	7.97521	3.48775	7.45173	MYB90
AT1G66465	69.76462583	116.8371518	22.69209984	0.194219899	-2.364237073	0.016499256	0.160136922	Down	5.59781	3.42252	9.72055	0.411065	0	2.73673	AT1G66465
AT1G66540	428.9081071	178.6690977	679.1471166	3.801144828	1.926433995	1.59E-07	3.34E-05	Up	3.04417	3.16499	3.73004	11.0291	9.77931	12.3415	F28G11.4
AT1G66620	20.41205763	38.38961245	2.434502802	0.063415665	-3.979016929	0.000230925	0.008285828	Down	1.55673	1.28248	1.2217	0.0340948	0.0367303	0.169367	T12I7.7
AT1G66830	71.55335759	37.01064906	106.0960661	2.866636193	1.519358823	0.0059959	0.082262728	Up	0.487533	0.529416	1.05333	1.13933	1.75755	2.07934	F4N21.23
AT1G66940	271.2066857	522.4585403	19.95483101	0.038194095	-4.71050659	1.31E-16	3.71E-13	Down	18.4076	20.6473	14.3774	1.30761	0.330112	0	T4O24.1
AT1G66960	219.279822	392.6128148	45.94682909	0.117028348	-3.095070057	0.00373207	0.060267207	Down	3.5916	1.92029	7.25823	0.0387773	0	1.26719	LUP5
AT1G66970	9073.908129	14782.25757	3365.558687	0.227675554	-2.134948698	0.000915001	0.022235743	Down	350.551	118.453	289.062	54.2582	49.904	45.3811	SVL2
AT1G67000	143.6809965	238.8480974	48.51389553	0.203116106	-2.299623451	0.04469581	0.295383828	Down	3.56294	0.711999	6.0644	0.621053	0.377059	0.773144	F1O19.18
AT1G67180	19.51870778	32.42509824	6.612317326	0.2039259	-2.293883079	0.018730837	0.173674773	Down	0.386941	0.745126	0.548921	0.0801505	0.107405	0.0977792	F5A8.9
AT1G67320	173.3263156	234.9787716	111.6738596	0.475250844	-1.073238905	0.00941667	0.111833456	Down	6.64636	3.19413	4.9881	2.05464	2.19207	1.67897	EMB2813
AT1G67360	1893.443781	1118.651746	2668.235817	2.385224738	1.254125205	0.014145047	0.145528954	Up	31.8524	13.155	64.9298	61.5006	54.7748	98.0578	F1N21.18
AT1G67520	80.71932464	138.7390762	22.69957303	0.163613408	-2.611637118	0.000605856	0.016633288	Down	1.16054	1.31057	2.69988	0.353817	0.0454243	0.319816	T1F15.1
AT1G67600	26.06825763	11.36666893	40.76984633	3.586789284	1.842692993	0.027282761	0.219973339	Up	0.474801	0.702691	0.39157	1.1423	1.99604	1.73898	F12A21.27
AT1G67630	83.08561734	128.3784983	37.79273642	0.294385251	-1.764222703	0.000882986	0.021704917	Down	1.76862	1.74351	1.7805	0.556604	0.420438	0.467111	POLA2
AT1G67660	232.5508007	113.7383481	351.3632532	3.089224164	1.627244561	5.32E-05	0.002660789	Up	3.17687	3.5239	2.50641	6.64692	8.83723	8.70397	F12A21.19
AT1G67750	135.0666263	261.0518153	9.081437382	0.034787873	-4.84527172	0.000580651	0.016165062	Down	1.66919	9.63251	6.77731	0.438984	0.14547	0	F12A21.12
AT1G67790	27.47087675	46.92268691	8.019066584	0.170899561	-2.548779406	0.00256661	0.046305403	Down	0.389123	0.839106	0.991408	0.0767403	0.0819823	0.0934057	F12A21.8
AT1G67865	10131.17452	5525.85559	14736.49345	2.666825654	1.41512351	8.88E-06	0.000669447	Up	241.471	445.417	158.974	696.225	559.686	796.721	AT1G67865
AT1G67910	85.21594701	125.5166325	44.91526153	0.357843105	-1.482600912	0.004641292	0.069082244	Down	4.31638	5.0423	4.4996	2.11012	1.11753	1.28055	T23K23.24
AT1G67950	154.7508621	224.5144512	84.98727303	0.378538097	-1.401489593	0.001447479	0.030981808	Down	4.32411	5.45358	6.24812	2.17	1.64774	1.44627	T23K23.20
AT1G68060	350.9423892	469.7456226	232.1391559	0.494180562	-1.016889829	0.005357539	0.076522575	Down	5.28983	5.51317	5.86184	3.1045	2.68761	1.66049	MAP70-1
AT1G68230	40.27409712	75.35170408	5.196490158	0.068963141	-3.858030715	0.002032974	0.039358428	Down	2.50934	1.55515	4.62121	0.190776	0.0678794	0.555873	T22E19.14
AT1G68290	80.13634729	134.3608668	25.9118278	0.192852491	-2.374430317	1.94E-05	0.001211703	Down	3.58983	3.72246	3.61821	0.117821	0.631464	1.18334	ENDO2
AT1G68330	16.35040306	30.85112745	1.849678683	0.059954979	-4.059976634	0.007603344	0.097240279	Down	0.553579	0.662675	2.16248	0.102727	0.0714703	0	T22E19.4
AT1G68430	13.48149802	23.40483912	3.558156914	0.152026549	-2.717604809	0.046805941	0.304030323	Down	0.433322	2.10205	1.00964	0.39512	0.0525411	0.0485602	T2E12.2
AT1G68500	12.96604145	1.218525556	24.71355734	20.28152567	4.342094278	0.001283501	0.028357345	Up	0	0.0499334	0.158776	0.811367	0.868414	2.13665	T26J14.7
AT1G68520	5270.014915	7108.641407	3431.388422	0.482706642	-1.050781417	0.001300339	0.028630634	Down	92.8729	102.62	72.3987	39.4642	50.7557	28.1318	BBX14
AT1G68530	14521.00732	9610.011431	19432.0032	2.022058282	1.015824581	0.001456601	0.03105952	Up	242.557	107.341	194.022	284.309	335.664	329.363	KCS6
AT1G68540	210.9617037	128.4511755	293.4722319	2.284698686	1.19200391	0.003193635	0.05383964	Up	2.72363	4.10577	3.6942	7.1978	7.88657	7.36551	TKPR2
AT1G68570	6976.634468	4225.485801	9727.783135	2.302169169	1.20299385	0.004691656	0.069602633	Up	73.7463	72.9414	97.5323	117.794	141.54	226.761	AtNPF3.1
AT1G68585	171.8645104	248.7086969	95.02032393	0.382054689	-1.388148927	0.001070466	0.024915859	Down	21.3743	13.3256	18.178	6.71737	5.06179	5.12359	AT1G68585
AT1G68740	768.3222453	214.1823416	1322.462149	6.174468628	2.626314984	1.60E-13	2.26E-10	Up	1.70309	2.14003	3.67439	13.2249	12.1514	15.1131	PHO1;H1
AT1G68810	102.1771687	157.6318305	46.72250696	0.296402743	-1.754369295	0.004121461	0.06382199	Down	2.08823	4.2865	3.09455	1.25813	0.802075	0.507663	ABNORMAL SHOOT 5
AT1G68840	1214.711521	1718.425999	710.9970428	0.413749002	-1.273172262	0.000836972	0.020831301	Down	48.6665	25.0243	45.1443	8.78038	17.6275	15.8002	RAV2
AT1G68870	181.9462777	67.74880061	296.1437547	4.371202915	2.128030351	5.76E-07	8.99E-05	Up	1.46801	6.28436	3.05098	15.8567	13.2623	12.312	SOFL2
AT1G69080	40.62563451	74.41448946	6.836779558	0.091874306	-3.444194746	0.00776948	0.098806472	Down	1.28979	3.71157	1.49162	0.469537	0.106676	0	F4N2.5
AT1G69260	809.1559769	112.5266686	1505.785285	13.38158592	3.742177203	0.001510886	0.031975952	Up	2.3191	0.886026	3.884	18.7564	14.8939	50.2713	AFP1
AT1G69310	982.1100944	520.7385583	1443.481631	2.771989144	1.470921608	0.007767139	0.098806472	Up	11.7251	7.06535	12.6822	17.4827	21.8153	39.2437	WRKY57
AT1G69325	13.98681468	26.92989239	1.043736972	0.038757562	-4.68937837	0.016061262	0.15769983	Down	0.540028	0.943373	3.25924	0.0603225	0	0.0620747	AT1G69325
AT1G69450	1863.183216	1225.400891	2500.965541	2.040936611	1.029231375	0.00266948	0.047629593	Up	31.5646	10.3926	35.2883	43.6771	38.1432	55.3167	F10D13.27
AT1G69480	910.2591277	208.0399958	1612.47826	7.750808941	2.95434689	0.000400491	0.012378026	Up	3.27637	0.769552	4.00575	10.8631	14.4997	29.2116	F10D13.13
AT1G69520	49.1722677	89.59609961	8.748435796	0.097643043	-3.356338935	1.76E-06	0.000211391	Down	3.34268	3.25327	6.18399	0.746179	0.183781	0.721802	F10D13.17
AT1G69588	14.64571238	26.83472725	2.456697506	0.091549189	-3.449309091	0.004730902	0.069909813	Down	0.741632	1.24084	2.08539	0.286816	0	0.0466845	CLE45
AT1G69610	1084.450445	591.3252256	1577.575664	2.667864647	1.415685474	0.0032849	0.054968622	Up	12.3315	5.49527	16.2096	18.8493	22.7014	38.7006	F24J1.24
AT1G69730	1582.995584	2155.191975	1010.799194	0.469006569	-1.092319965	0.00216497	0.04109084	Down	43.5446	20.2338	40.0107	12.3894	13.7792	16.9088	T6C23.7
AT1G69760	826.1549014	542.1166688	1110.193134	2.047885996	1.034135404	0.002279637	0.042413241	Up	23.8716	24.9673	27.2206	40.0705	50.6863	46.9772	T6C23.4
AT1G69770	261.3385081	352.0278757	170.6491405	0.484760305	-1.044656527	0.007553983	0.09687036	Down	3.78228	4.02917	3.52058	1.65071	1.53302	1.65358	CMT3
AT1G69780	374.6548487	566.1305846	183.1791129	0.323563358	-1.627879857	1.06E-05	0.00076337	Down	20.877	22.0463	15.8737	6.04346	6.63439	4.01493	ATHB13
AT1G69890	37.29858215	67.96816931	6.628994996	0.097530875	-3.357997196	0.00915527	0.109882664	Down	3.15565	1.17305	0.680035	0.075379	0.0791117	0.264923	T17F3.8
AT1G69900	24.76743245	45.90921341	3.625651502	0.078974376	-3.662471549	0.000116292	0.004890336	Down	1.17404	0.652095	0.989658	0.0989716	0.0626274	0.0383764	T17F3.7
AT1G70090	232.7742502	397.5318266	68.01667368	0.171097429	-2.547110009	2.50E-05	0.001453698	Down	10.4049	11.4346	5.59296	0.961356	1.62124	1.69662	LGT8
AT1G70130	7.113547105	13.8898375	0.337256706	0.024280824	-5.364038783	0.012219545	0.132211858	Down	0.343272	0.206973	0.394458	0	0	0.0217303	F20P5.15
AT1G70260	119.5577364	175.701639	63.41383381	0.360917714	-1.470258144	0.039346336	0.274854253	Down	5.22212	4.72081	3.77317	3.79242	0.244738	0.252441	UMAMIT36
AT1G70300	576.4131026	282.8988631	869.9273421	3.075047147	1.62060853	0.023198993	0.200086607	Up	4.59081	1.95857	7.54029	9.03355	8.61562	20.8626	KUP6
AT1G70390	10.90593133	20.68464766	1.127214988	0.054495247	-4.197725778	0.004850492	0.071350799	Down	0.199507	1.08132	0.959898	0	0	0	F17O7.7
AT1G70440	40.69911276	79.60626926	1.791956247	0.02251024	-5.473274735	0.001185225	0.026730617	Down	5.56783	1.39436	1.65924	0.122947	0.0431954	0.0397324	SRO3
AT1G70470	64.99021079	120.1667484	9.813673229	0.081667128	-3.614100695	8.15E-07	0.000114464	Down	3.07365	3.74593	6.77725	0.700935	0.280021	0.0374984	F24J13.4
AT1G70475	5.72259886	11.05021858	0.394979141	0.035744012	-4.806154629	0.033967571	0.250401537	Down	0.957483	0	2.32876	0	0	0	AT1G70475
AT1G70580	6980.492983	3696.743723	10264.24224	2.776563109	1.473300188	4.02E-06	0.000385396	Up	61.5796	50.8539	71.6918	133.627	163.608	152.288	AOAT2
AT1G70640	37.93990545	12.1607414	63.7190695	5.239735588	2.389494011	0.009038296	0.108883068	Up	0.914949	0.0860279	0.603341	1.77201	1.6033	4.24996	F5A18.18
AT1G70710	117.6289723	204.7026105	30.55533412	0.149266949	-2.744033339	1.90E-06	0.00022443	Down	2.53318	5.1646	4.23021	0.711688	0.818841	0.0978519	GH9B1
AT1G70750	379.5717956	511.2842393	247.8593518	0.484778002	-1.044603862	0.004163905	0.064171789	Down	5.67018	4.82338	6.19083	2.15602	2.55001	2.61289	MyoB2
AT1G70800	113.4034928	63.93564526	162.8713404	2.54742624	1.349040374	0.004168668	0.064201463	Up	2.50553	1.31858	3.24317	4.88729	4.11903	7.62008	EHB1
AT1G70950	4.170484878	8.340969756	0	0	#NAME?	0.04224302	0.286310993	Down	0.0207221	0.244079	0.229547	0	0	0	F15H11.15
AT1G71030	3308.957431	1826.559768	4791.355095	2.623158124	1.391304776	0.020962226	0.18725696	Up	84.6052	72.0411	49.2677	83.2596	146.329	223.876	MYBL2
AT1G71050	75.35402179	118.3352139	32.37282971	0.273568861	-1.870024069	0.000580344	0.016165062	Down	3.6946	5.08344	4.78302	1.96046	1.21199	0.117783	HIPP20
AT1G71110	199.3885398	274.7002574	124.0768222	0.451680764	-1.146624619	0.039168649	0.274374942	Down	4.72419	4.48447	9.49092	1.74636	2.06776	3.77833	F23N20.10
AT1G71870	53.28304871	76.71181619	29.85428122	0.389174481	-1.361510984	0.028411355	0.226083405	Down	1.00717	1.27706	2.36109	0.683173	0.341959	0.650156	F14O23.25
AT1G71880	3045.121403	4512.867366	1577.37544	0.349528429	-1.516518293	0.00391955	0.062272405	Down	137.807	57.5667	150.69	34.217	32.0587	38.3403	SUC1
AT1G72060	126.8156337	195.285984	58.34528348	0.298768413	-1.742900467	0.031813932	0.241044337	Down	22.4904	7.16434	22.1741	2.00029	1.51487	9.82648	F28P5.12
AT1G72140	22.15445808	3.851832864	40.45708329	10.50333302	3.392775305	0.016698506	0.161327196	Up	0.15833	0	0.134729	0.167044	0.928805	1.77042	T9N14.16
AT1G72230	90.76497125	157.5189531	24.01098939	0.152432383	-2.713758671	0.032781315	0.244847962	Down	2.17239	12.3544	6.21695	1.77747	0.884684	0.256063	T9N14.17
AT1G72250	66.07128431	114.3606457	17.78192289	0.155489878	-2.685107424	7.82E-06	0.000618599	Down	0.911152	0.621045	1.20593	0.17701	0.0518572	0.110491	T9N14.6
AT1G72280	116.5104771	181.6752778	51.34567644	0.282623354	-1.823047408	0.013173927	0.138690983	Down	5.74794	1.82185	3.90622	0.470728	0.478061	1.66223	ERO1
AT1G72416	34.00448486	50.25328041	17.75568931	0.353323985	-1.500936405	0.037994136	0.269123147	Down	1.63507	1.02898	0.860539	0.329453	0.814433	0.159636	AT1G72416
AT1G72670	17.49062722	30.17687679	4.804377651	0.159207253	-2.651022035	0.010835165	0.122751509	Down	0.446952	0.516178	0.630343	0.0171495	0.091227	0.0840379	iqd8
AT1G72760	5.387768453	0	10.77553691	Inf	Inf	0.026091136	0.214883824	Up	0	0	0	0.0313839	0.0831752	0.272042	F28P22.5
AT1G72770	5108.389524	3082.851326	7133.927721	2.314068038	1.210431283	0.010135472	0.117351544	Up	38.836	30.0365	53.0519	66.5951	61.9669	127.01	HAB1
AT1G72790	186.5397359	270.3022437	102.7772282	0.380230762	-1.395052838	0.000947235	0.022869129	Down	4.02521	4.65012	3.82608	1.52703	1.23955	1.40512	F28P22.2
AT1G72910	1059.756908	1845.603652	273.9101635	0.148412235	-2.75231806	0.002547532	0.046131263	Down	65.5228	15.1643	70.3998	6.23915	4.85536	8.62419	F3N23.11
AT1G72920	213.8173626	335.0174151	92.61730998	0.27645521	-1.854882332	0.000163283	0.006314711	Down	11.4089	7.15778	15.9174	3.07818	2.89318	2.17549	F3N23.12
AT1G72930	5260.764409	8548.883039	1972.64578	0.230748949	-2.115604015	4.81E-06	0.000433459	Down	312.763	135.76	327.527	59.3702	53.7915	49.9875	TIR
AT1G73010	293.8482007	96.25534766	491.4410537	5.10559741	2.352079782	0.020460864	0.184250433	Up	1.74884	1.53323	5.98714	12.1886	21.4655	5.91114	PS2
AT1G73020	189.4202441	260.8811912	117.9592969	0.452157154	-1.145103805	0.006802389	0.090483162	Down	3.637	4.60613	3.25734	1.73896	1.33238	1.8156	F3N23.22
AT1G73210	180.1334982	112.6878732	247.5791233	2.197034307	1.135557398	0.00759051	0.097186022	Up	2.69294	1.59892	3.28199	4.6765	5.20523	4.93173	T18K17.12
AT1G73220	21.92863621	0	43.85727242	Inf	Inf	0.009173508	0.109926615	Up	0	0	0	0.250883	0.36625	2.40887	1-Oct
AT1G73480	4275.928172	2498.213348	6053.642995	2.423188956	1.276906908	0.004418954	0.066917273	Up	44.6796	22.6833	71.3706	88.3949	71.6561	133.484	T9L24.33
AT1G73590	130.9620941	200.818081	61.10610722	0.304285884	-1.716500689	0.003365385	0.055703036	Down	1.86046	4.03259	3.81798	1.4392	0.772488	0.47685	PIN1
AT1G73700	213.8408154	104.9750285	322.7066024	3.074127315	1.620176916	0.000104321	0.004490743	Up	3.7271	1.22901	2.81446	8.03958	7.77941	5.92196	F25P22.12
AT1G73750	1042.709334	633.7282366	1451.690431	2.290714454	1.195797633	0.001209493	0.027039095	Up	16.1384	14.1065	10.0984	20.6459	26.9039	38.7312	F25P22.17
AT1G73850	153.8474061	264.9373859	42.75742636	0.161386911	-2.631404518	1.42E-08	4.39E-06	Down	2.68235	3.01853	4.23739	0.673693	0.280607	0.441194	F2P9.28
AT1G74020	346.1926973	188.3298923	504.0555022	2.676449798	1.420320592	0.027355411	0.220004952	Up	6.64102	4.32973	8.77443	8.33216	13.8704	23.9455	SS2
AT1G74030	87.76549421	130.3082647	45.22272377	0.347044172	-1.526808795	0.007386938	0.095662324	Down	1.14254	2.96102	2.2694	0.906395	0.682237	0.441201	ENO1
AT1G74088	62.69348961	91.088466	34.29851322	0.376540683	-1.409122346	0.013656638	0.142184891	Down	6.53608	3.43873	5.39113	1.8983	1.50242	1.74699	AT1G74088
AT1G74170	459.7165595	613.5036191	305.9295	0.49865965	-1.003872626	0.004884304	0.071708307	Down	7.32872	7.42368	9.74521	4.57751	3.13989	2.9767	RLP13
AT1G74400	24.35509046	37.86232664	10.84785429	0.286507863	-1.803353363	0.032124647	0.242303326	Down	1.26631	1.05631	0.717697	0.248202	0.476173	0.110087	F1M20.8
AT1G74440	213.5930122	380.3701407	46.8158837	0.123079808	-3.022334002	9.37E-05	0.004122836	Down	10.4067	3.59217	11.8489	0.77362	0.584634	1.54988	F1M20.12
AT1G74690	768.3460659	1125.665725	411.0264065	0.365140732	-1.453475484	1.92E-05	0.001208821	Down	13.4371	17.8602	15.3334	6.79238	5.46499	2.46978	IQD31
AT1G74930	34.97207105	61.45017924	8.493962865	0.138225193	-2.854907512	0.022627094	0.197498215	Down	3.05451	0.248089	2.35159	0.286278	0.298806	0.0819974	ORA47
AT1G75030	8.07923597	14.67801682	1.480455122	0.100862067	-3.309544393	0.044245973	0.293899265	Down	0.242131	0.988244	0.351647	0.036997	0.0752947	0.0343171	TLP-3
AT1G75060	14.69913293	26.40538875	2.992877099	0.113343421	-3.14122744	0.007599354	0.097240279	Down	0.28152	1.00112	0.669554	0.0974277	0.0689643	0	F9E10.9
AT1G75150	51.98061641	87.30365828	16.65757454	0.190800419	-2.389863759	0.000203328	0.00749393	Down	0.802259	0.749331	0.770634	0.186373	0.126875	0.107007	F22H5.12
AT1G75250	43.34012452	22.65601626	64.02423278	2.825926325	1.498723853	0.024475076	0.206446848	Up	1.86549	1.29004	0.665808	2.91112	2.37735	3.7533	RL6
AT1G75370	2544.237542	1686.449045	3402.02604	2.017271765	1.012405455	0.001414122	0.030440619	Up	23.9184	20.8624	23.1315	30.2833	39.9796	54.8943	F1B16.10
AT1G75490	49.56418459	25.80102238	73.32734679	2.842032603	1.506923105	0.049804327	0.315445995	Up	1.8051	0.598363	0.558453	1.12617	2.41641	3.74659	F1B16.21
AT1G75580	94.18402539	20.45079867	167.9172521	8.210791904	3.037521372	0.020624401	0.185381978	Up	1.37875	1.39512	1.22838	4.4191	17.4889	6.81176	F10A5.21
AT1G75700	38.97447242	18.47062343	59.47832141	3.220157761	1.68713137	0.0212539	0.189086996	Up	0.483951	0.66299	1.29563	1.07747	3.40479	2.9805	HVA22G
AT1G75750	1105.917033	1608.598249	603.2358166	0.375007132	-1.41501006	0.012405578	0.133395336	Down	132.879	103.552	48.3529	33.3568	31.6883	30.5405	GASA1
AT1G75900	622.5904901	306.9108736	938.2701066	3.05714195	1.612183541	6.63E-06	0.000551051	Up	19.214	3.43446	9.34171	25.2492	30.6395	29.2265	T4O12.13
AT1G75945	158.8312008	8.354168924	309.3082328	37.02441686	5.210405108	2.93E-22	2.21E-18	Up	1.27956	0.57718	1.88062	46.7424	43.1163	39.085	AT1G75945
AT1G75960	40.98473792	69.94597827	12.02349756	0.17189691	-2.54038448	0.038840225	0.273149288	Down	0.944387	1.95931	0.452475	0.362791	0.0495872	0.106068	T4O12.18
AT1G76160	665.3803004	1126.473686	204.2869144	0.181350809	-2.463144913	5.06E-06	0.000450881	Down	12.4476	23.6815	17.2619	3.39128	3.36317	1.89124	sks5
AT1G76180	12267.23762	6950.805974	17583.66926	2.529730987	1.338983976	1.73E-05	0.001119792	Up	187.519	157.742	227.559	392.011	340.86	580.242	ERD14
AT1G76240	389.1177145	591.1291874	187.1062416	0.316523436	-1.659615771	0.006711585	0.089473675	Down	22.1418	33.9258	17.7437	12.7878	5.4015	2.91584	T23E18.17
AT1G76310	22.08327275	43.49203209	0.674513411	0.015508896	-6.01076018	1.51E-06	0.00018653	Down	0.308162	0.229135	0.447247	0	0	0.0346146	CYCB2;4
AT1G76540	47.56042064	83.99631937	11.12452192	0.132440588	-2.916582775	2.22E-05	0.001329097	Down	1.35407	1.9485	2.65887	0.310749	0.208967	0.24505	CDKB2;1
AT1G76570	1276.950721	740.0004259	1813.901016	2.451216178	1.293497724	8.21E-05	0.003765966	Up	18.0219	20.7174	22.4515	45.188	45.8207	53.0973	AtLHCB7
AT1G76740	17.9188467	34.38299386	1.454699541	0.042308693	-4.562902061	0.000130889	0.005360516	Down	0.191199	0.128452	0.378387	0.0196887	0.00704512	0	F28O16.11
AT1G76800	255.2585373	105.6932137	404.8238608	3.830178367	1.937411578	0.001018933	0.024113316	Up	2.83737	6.65319	4.57234	11.7242	22.7201	14.137	AtVTL2
AT1G76955	595.147282	284.2901277	906.0044364	3.186900804	1.672154114	3.41E-06	0.000340293	Up	35.8687	7.26001	46.8201	78.1713	90.4498	74.6724	AT1G76955
AT1G77000	224.1325398	138.1871885	310.0778911	2.243897531	1.166006796	0.031489551	0.239468776	Up	2.12904	3.65304	3.51614	4.37516	5.15774	9.64295	SKP2B
AT1G77020	34.5359581	54.70960017	14.36231604	0.262519119	-1.929505598	0.010405564	0.119621691	Down	0.666327	1.93372	1.14957	0.105943	0.281933	0.412554	F22K20.12
AT1G77270	58.38310976	100.507185	16.25903452	0.161769873	-2.627985143	0.001555979	0.032539514	Down	0.767503	1.86319	1.20254	0.369506	0.0853081	0.0778777	T14N5.12
AT1G77460	238.0219362	353.446929	122.5969434	0.346860967	-1.527570597	0.000817741	0.020465232	Down	1.47409	2.55436	2.22659	1.00297	0.669654	0.320495	CELLULOSE SYNTHASE INTERACTIVE 3
AT1G77660	192.7834745	263.268272	122.298677	0.464540129	-1.106124867	0.009037615	0.108883068	Down	5.45598	4.67615	6.46509	1.71484	1.658	3.79191	T5M16.25
AT1G77690	104.1257645	149.0086953	59.24283374	0.397579709	-1.330683966	0.005357203	0.076522575	Down	2.5453	3.24684	4.1686	1.2558	1.6125	0.437566	LAX3
AT1G77700	38.87588244	65.12437691	12.62738798	0.193896488	-2.366641421	0.000844015	0.020983506	Down	1.5281	1.14548	2.46968	0.0704959	0.51671	0.235759	T32E8.3
AT1G77860	7.287032822	13.82584637	0.748219275	0.05411743	-4.207762858	0.024112435	0.204603188	Down	0.217464	0.444212	0.484596	0.038578	0.0401735	0	KOM
AT1G77870	35.35604394	65.55803097	5.154056907	0.078618238	-3.668992152	8.60E-05	0.003907103	Down	2.00638	5.6541	3.55086	0.495827	0.328494	0	MUB5
AT1G77990	478.3986883	638.6721679	318.1252088	0.498104074	-1.005480884	0.004452177	0.067285279	Down	12.6053	12.2597	13.1463	6.3465	5.47103	4.62419	AST56
AT1G78070	4183.413939	2391.839263	5974.988615	2.498072804	1.320815524	5.82E-05	0.002879811	Up	23.9816	40.0437	39.7052	69.4376	62.8906	103.835	F28K19.28
AT1G78140	1488.666931	943.2204414	2034.113421	2.156562063	1.108733235	0.000675363	0.018012267	Up	36.3746	33.6561	27.8925	53.0256	63.8774	69.2345	T11I11.8
AT1G78270	191.7946758	317.5103059	66.07904562	0.208116223	-2.264538665	1.30E-07	2.87E-05	Down	7.50651	4.88497	5.17479	1.22146	1.03889	1.03309	UGT85A4
AT1G78440	35.62049649	10.43492035	60.80607263	5.827171708	2.542795823	0.013202852	0.138752348	Up	0.323929	0.437582	0.405441	2.3531	2.42448	0.578337	ATGA2OX1
AT1G78460	571.8424692	764.4292111	379.2557273	0.496129297	-1.011211942	0.025992862	0.214540043	Down	27.1279	17.1982	40.7106	14.0701	14.6109	7.93768	F3F9.3
AT1G78510	4148.539743	2652.213732	5644.865754	2.128360051	1.08974223	0.000605752	0.016633288	Up	53.4597	46.1531	58.507	88.4923	102.256	110.587	SPS1
AT1G78600	356.3508447	106.5037496	606.1979398	5.691799039	2.508884725	0.030329835	0.234271829	Up	2.89722	3.06017	2.08437	6.56369	7.43271	24.8672	LZF1
AT1G78970	166.721534	282.1759117	51.26715641	0.181685092	-2.460488051	0.031786316	0.240915784	Down	1.57482	5.74656	3.13816	1.13911	0.264426	0.354706	LUP1
AT1G79270	5047.99394	2496.526631	7599.461249	3.044013693	1.605974849	4.90E-07	7.86E-05	Up	35.8795	27.29	36.3336	73.7814	81.5482	110.713	ECT8
AT1G79420	31.8443024	48.53724096	15.15136384	0.312159561	-1.67964444	0.027828772	0.223024492	Down	0.635298	0.972931	1.39229	0.425264	0.232102	0.173553	T8K14.16
AT1G79460	259.6143637	104.4200078	414.8087197	3.972502287	1.99004805	0.00045954	0.013752156	Up	1.49187	2.07992	0.861906	7.18758	5.38769	3.19026	GA2
AT1G79480	17.48168898	28.37612196	6.587255988	0.232140812	-2.106927915	0.046186634	0.301479054	Down	0.288692	0.998569	0.886072	0.104859	0.0530173	0.307859	T8K14.10
AT1G79500	109.4658452	149.5463104	69.38538	0.46397253	-1.107888703	0.019951939	0.181136702	Down	2.48277	4.08048	3.79957	1.95909	1.46826	1.04652	AtkdsA1
AT1G79510	2118.796499	1206.535431	3031.057568	2.512199385	1.328950971	4.11E-05	0.00218397	Up	53.8734	48.3191	48.0847	102.784	109.36	116.847	T8K14.7
AT1G79520	2792.857623	1191.560614	4394.154632	3.687730677	1.882733297	4.75E-05	0.002471231	Up	17.4373	13.8771	23.7901	46.5052	46.444	80.9704	T8K14.6
AT1G79600	8956.292539	5506.354097	12406.23098	2.253075404	1.171895597	0.00019441	0.007249976	Up	95.5698	79.9964	86.3922	140.375	176.885	208.767	ABC1-like kinase 3
AT1G79620	63.14578142	101.0720528	25.21951	0.249520113	-2.002771986	0.000784275	0.01995888	Down	0.567259	0.919549	0.739379	0.295529	0.100334	0.132527	F20B17.5
AT1G79760	21.97646024	41.05950482	2.893415655	0.07046884	-3.826870734	0.000182717	0.006891644	Down	0.829471	1.35432	1.47605	0.150639	0.0317749	0.0289685	DTA4
AT1G79820	104.920569	146.6244517	63.21668634	0.431146958	-1.213748393	0.012326664	0.132934667	Down	1.22537	1.55949	2.40259	0.691955	0.575688	0.402046	SGB1
AT1G79900	131.607603	37.13071192	226.0844941	6.088881211	2.606177167	0.034716859	0.253639769	Up	1.58119	0.139181	1.078	2.68117	2.45861	9.29206	BAC2
AT1G79970	1435.820153	918.7566487	1952.883657	2.125572272	1.087851313	0.000723868	0.018759207	Up	17.5132	20.0801	21.7757	37.5989	32.5325	49.2063	F18B13.5
AT1G80280	65.59936687	110.3118335	20.88690023	0.189344149	-2.400917255	0.000489868	0.014374534	Down	1.02585	2.42706	2.1793	0.357631	0.360643	0.214664	F5I6.3
AT1G80480	865.8792485	567.7936853	1163.964812	2.049978437	1.035608735	0.002167093	0.041096648	Up	13.8557	12.1221	8.28168	19.8029	22.6562	20.6029	PTAC17
AT1G80520	112.4527665	162.1226983	62.78283483	0.387255057	-1.368644015	0.003935884	0.062400443	Down	5.44538	6.46546	6.6225	2.86834	2.09036	1.35385	T21F11.15
AT1G80660	58.04921805	115.3662002	0.732235847	0.006347057	-7.299696489	0.000957299	0.023041728	Down	1.73763	0.230938	0.604843	0	0.0107909	0.00989247	HA9
AT1G80690	87.29315922	157.9740438	16.61227466	0.105158254	-3.249365999	3.08E-06	0.000319507	Down	2.80117	6.15898	3.98262	0.69424	0.171001	0.117417	F23A5.4
AT1G80710	24.20560294	43.37259384	5.038612035	0.116170411	-3.105685444	0.001566062	0.032624856	Down	1.75906	0.620896	0.592878	0.18879	0.074979	0.0455872	DRS1
AT1G80840	174.6169117	312.6447479	36.58907551	0.117030834	-3.095039413	0.005966805	0.082004491	Down	11.8328	1.85751	10.4157	0.449922	0.112502	2.10902	WRKY40
AT1G80850	202.4833559	339.1670653	65.79964655	0.194003644	-2.365844345	0.028955781	0.228290164	Down	5.36882	16.1292	7.01082	2.83866	1.5554	0.417162	F23A5.20
AT2G01150	86.59438027	128.6627449	44.52601565	0.346067665	-1.530873947	0.002823197	0.049360135	Down	4.95101	5.24967	7.91729	2.17846	2.09442	1.20289	RHA2B
AT2G01180	237.0113938	340.0699632	133.9528245	0.393897841	-1.344106584	0.000744632	0.019166698	Down	9.63098	4.82541	7.97977	2.61376	1.95585	2.90061	PAP1
AT2G01210	29.45619539	45.28035444	13.63203634	0.301058517	-1.731884164	0.042642698	0.287943382	Down	0.355439	1.16196	0.678461	0.219151	0.243554	0.0591651	F10A8.9
AT2G01320	2467.844937	1556.40657	3379.283304	2.171208584	1.118498329	0.005409852	0.077001162	Up	14.9016	12.2665	14.8577	17.4046	28.1153	39.6561	ABCG7
AT2G01340	85.15795951	116.250815	54.06510398	0.465072903	-1.104471211	0.031088693	0.237939987	Down	3.28118	1.97236	2.22175	1.1213	0.945785	0.976264	At17.1
AT2G01610	150.5865293	231.1156449	70.05741372	0.303127094	-1.722005288	0.010597739	0.120970353	Down	3.88068	9.41268	9.99018	0.612727	3.72729	1.83068	T8O11.22
AT2G01660	63.84843621	104.3241745	23.37269795	0.224039136	-2.158177323	0.00027031	0.009251896	Down	1.54825	1.95776	2.05322	0.593316	0.341291	0.234104	PDLP6
AT2G01905	4.690984932	9.381969863	0	0	#NAME?	0.026909919	0.218147853	Down	0.195345	0.166594	0.399164	0	0	0	CYCJ18
AT2G01910	1024.948408	1373.835361	676.0614549	0.49209787	-1.022982823	0.00180602	0.036212429	Down	16.4365	19.1272	15.367	9.88389	8.78293	4.27775	ATMAP65-6
AT2G01913	30.74684361	59.75945341	1.734233811	0.029020242	-5.10679663	2.00E-07	4.06E-05	Down	1.68144	3.10712	3.46886	0.106886	0	0.102909	AT2G01913
AT2G01950	334.3050125	522.0483922	146.5616328	0.280743385	-1.832676065	0.000680996	0.018125722	Down	3.82057	7.28679	5.71904	2.41207	0.977885	0.822255	BRL2
AT2G02020	258.6579996	409.0384606	108.2775386	0.264712366	-1.917502504	0.016325413	0.159137772	Down	7.45969	15.0088	6.16881	3.92439	1.69571	1.04635	PTR4
AT2G02060	158.7236787	91.88982249	225.5575349	2.454651982	1.295518495	0.002978743	0.051053855	Up	2.20323	1.54282	3.24523	3.91837	5.0967	5.94901	F14H20.13
AT2G02100	481.2824988	887.9787457	74.58625185	0.083995537	-3.573543511	1.25E-12	1.23E-09	Down	62.1668	103.925	101.868	5.68074	4.16606	9.97274	LCR69
AT2G02120	21.827132	36.33902728	7.315236715	0.201305243	-2.312543348	0.011859171	0.129802559	Down	4.0457	3.06162	6.59876	0.862914	0.383569	0	PDF2.1
AT2G02130	658.4126215	1031.378667	285.4465757	0.276762148	-1.85328145	0.005313774	0.076136049	Down	68.8174	166.052	105.526	40.1976	21.683	18.2867	LCR68
AT2G02340	4.308402044	8.616804089	0	0	#NAME?	0.036080051	0.25938377	Down	0.326433	0	0.851752	0	0	0	PP2-B8
AT2G02810	227.9010204	364.2031532	91.59888748	0.251504927	-1.991341432	0.001472737	0.031315045	Down	18.2104	7.83317	9.3819	1.42217	2.17755	4.50408	UTR1
AT2G02820	303.9131966	423.5499496	184.2764437	0.435076061	-1.200660456	0.003453646	0.056991454	Down	3.23895	5.06754	3.61008	1.6909	1.79536	1.60708	MYB88
AT2G02990	77.81099073	11.12616009	144.4958214	12.98703418	3.699000098	4.63E-10	2.09E-07	Up	0.722376	1.01189	0.229349	5.62865	7.88343	9.07403	RNS1
AT2G03090	88.53796967	158.1126399	18.96329944	0.119935379	-3.059670798	0.018395188	0.171546882	Down	2.68794	9.49711	3.91861	1.06318	0.365737	0.374931	EXPA15
AT2G03310	864.4034121	493.4184421	1235.388382	2.5037337	1.324081124	8.35E-05	0.003817081	Up	23.2804	29.5383	20.81	40.1525	60.3127	66.9511	T4M8.26
AT2G03350	349.5154588	496.0199728	203.0109448	0.409279779	-1.288840705	0.004532145	0.068082761	Down	19.1695	27.1374	17.0062	10.8649	7.95381	4.83418	T4M8.22
AT2G04070	73.28493748	121.5774776	24.99239737	0.205567658	-2.28231479	0.023027321	0.198919481	Down	5.1466	0.747887	5.35435	0.483854	0.446475	0.965744	F3L12.10
AT2G04350	3811.145378	2181.045398	5441.245357	2.494787757	1.318917084	0.00012215	0.00508002	Up	35.2356	18.6748	37.4205	51.4568	61.1508	89.2631	LACS8
AT2G04570	84.79394843	32.16799466	137.4199022	4.271944946	2.094893055	0.034195905	0.251021468	Up	0.753574	1.60706	0.766703	1.84012	6.48675	3.04632	T1O3.2
AT2G04780	156.7024475	269.7272542	43.67764069	0.161932619	-2.62653447	0.015254297	0.152569946	Down	4.70929	17.9748	8.24567	1.99405	1.98427	0.761243	FLA7
AT2G05510	14.6236531	2.673036114	26.57427009	9.941605334	3.313478832	0.005717545	0.079672566	Up	0.0689651	0	0.131329	0.724875	0.611345	0.379577	T20G20.14
AT2G05540	5010.961294	602.5899958	9419.332592	15.63141217	3.966376215	0.043413106	0.290791176	Up	73.1378	3.83729	1.65712	64.4718	226	797.347	T20G20.11
AT2G05810	98.20929983	143.5371712	52.88142846	0.368416265	-1.44059134	0.00360257	0.05880559	Down	2.29583	3.16284	2.59445	1.16667	0.932918	0.383599	T17C22.4
AT2G06255	80.27919896	43.76358363	116.7948143	2.668767149	1.416173435	0.007567147	0.096941757	Up	3.44603	1.05001	3.36088	4.72545	5.13704	7.95682	ELF4-L3
AT2G06850	622.935686	1156.029644	89.84172782	0.077715765	-3.68564891	0.027924772	0.223398173	Down	18.3874	64.2705	10.891	2.06107	3.13233	1.24036	XTH4
AT2G06925	18.15062541	34.17203788	2.129212953	0.062308633	-4.004424134	0.000446782	0.013513354	Down	1.53809	1.7262	2.41152	0.123892	0.0657898	0.060384	PLA2-ALPHA
AT2G07170	18.28894963	35.47643984	1.101459408	0.031047631	-5.009373005	5.00E-05	0.002561564	Down	0.196673	0.598522	0.548117	0.0253398	0.0136348	0	T25N22.13
AT2G07180	1174.378651	1621.174944	727.5823569	0.448799409	-1.155857319	0.001146638	0.02625661	Down	32.078	15.8224	34.2726	10.987	9.3842	11.9869	T25N22.14
AT2G07680	934.8033706	1285.483178	584.1235635	0.454400006	-1.137965241	0.000646175	0.017445179	Down	10.5213	12.4645	13.2403	6.40488	4.67889	3.0216	ABCC13
AT2G07690	174.9289389	277.7515552	72.10632259	0.259607269	-1.945597318	7.27E-06	0.000595846	Down	3.25373	2.83829	2.83393	0.947965	0.614853	0.489133	MCM5
AT2G12190	193.1771419	106.5875778	279.7667059	2.624759017	1.392184973	0.000868629	0.021407268	Up	1.71539	1.24858	2.30281	3.41677	4.3184	4.63019	F23M2.31
AT2G12400	515.2986187	186.234956	844.3622813	4.533854974	2.180738244	0.003307492	0.05513838	Up	4.05638	2.29885	3.31319	9.51866	10.1172	22.4978	F24C20.8
AT2G12462	107.5007887	145.4659191	69.53565837	0.478020273	-1.06485629	0.025056351	0.209798256	Down	3.33729	6.85401	5.02971	2.49633	1.93871	0.774671	AT2G12462
AT2G13360	64384.45462	41158.46767	87610.44157	2.128612811	1.089913551	0.000487338	0.014349062	Up	713.023	711.419	674.378	1161.6	1402.13	1398.32	AGT
AT2G13790	1409.521532	2073.132127	745.9109368	0.359799034	-1.474736781	0.012773202	0.136019513	Down	49.5649	16.3976	38.4329	6.89508	8.66251	18.3687	SERK4
AT2G13820	61.13913813	115.3482465	6.930029726	0.060079194	-4.056990722	0.000820477	0.020498167	Down	1.44393	6.3194	5.01927	0.274459	0.291019	0.132375	XYP2
AT2G14095	5.743935418	11.48787084	0	0	#NAME?	0.011828745	0.129594933	Down	0.335151	0.289326	0.0422979	0	0	0	AT2G14095
AT2G14560	7732.740531	15048.6016	416.8794598	0.027702206	-5.173855329	0.00060728	0.016633288	Down	519.3	42.4324	465.522	4.98273	0.358365	19.3641	LURP1
AT2G14890	438.3121518	688.5574162	188.0668875	0.273131743	-1.872331101	0.003824343	0.061363072	Down	12.196	27.9035	22.673	7.30799	5.93183	2.8289	AGP9
AT2G14900	39.64571803	78.93819593	0.353240133	0.004474895	-7.803930474	0.001433201	0.030821998	Down	0.697216	11.5943	6.36742	0.0800747	0	0	T26I20.6
AT2G15000	251.2269276	336.398306	166.0555492	0.493627781	-1.018504505	0.035057326	0.255109982	Down	12.632	15.1297	7.25959	7.71815	4.24391	4.07068	T15J14.4
AT2G15020	13015.33725	6675.859053	19354.81544	2.899224697	1.53566715	1.38E-06	0.000175916	Up	123.988	92.0918	136.949	270.274	311.393	331.972	T15J14.6
AT2G15042	613.172841	994.5808502	231.7648319	0.233027644	-2.101426986	0.000655716	0.017618667	Down	29.9697	12.6571	33.3903	3.69448	3.31727	8.78619	AT2G15042
AT2G15760	33.9531201	50.57749689	17.32874331	0.342617654	-1.545328605	0.031983625	0.241521208	Down	1.11718	0.828665	2.29325	0.358031	0.613659	0.3241	F9O13.1
AT2G15960	552.7373376	366.5434396	738.9312355	2.015944512	1.01145593	0.019392712	0.17783527	Up	41.241	28.6569	25.1679	52.192	37.3888	82.302	F19G14.4
AT2G15970	4691.76172	1510.498748	7873.024693	5.212202066	2.381893015	0.00603107	0.082645026	Up	93.8995	79.6222	129.77	281.106	327.209	766.283	COR413-PM1
AT2G16060	18.23701588	33.68007755	2.793954211	0.082955694	-3.591515178	0.001167341	0.026462838	Down	1.39138	1.02553	1.17669	0.28896	0	0.0943114	HB1
AT2G16270	34.08894234	53.16129379	15.0165909	0.282472262	-1.82381889	0.013411149	0.140015617	Down	0.915125	0.901178	0.598702	0.192	0.270063	0.160305	F16F14.23
AT2G16380	306.7964103	433.6962426	179.8965779	0.414798562	-1.269517201	0.00070224	0.018409587	Down	8.3406	5.21985	6.00575	2.13371	2.52026	2.27175	F16F14.12
AT2G16440	117.4427486	182.3940985	52.49139868	0.287791102	-1.796906106	0.000174328	0.006639731	Down	2.2739	1.91739	1.62509	0.663405	0.456117	0.493083	MCM4
AT2G16570	13.41339886	22.81593923	4.010858491	0.175791952	-2.508059072	0.034093447	0.250757526	Down	0.833945	0.57693	0.312126	0.194233	0.0773858	0	ASE1
AT2G16580	8.239126236	15.29331505	1.184937424	0.077480744	-3.690018387	0.025083452	0.209947476	Down	0.401896	1.23573	0.562659	0	0.166306	0	F1P15.4
AT2G16630	50.63827025	26.02029212	75.25624837	2.892213816	1.532174212	0.014570311	0.14815223	Up	1.72257	0.929823	0.317053	1.50516	2.62432	3.11735	T24I21.4
AT2G16750	67.08954357	120.380311	13.79877614	0.11462652	-3.124987229	0.032611456	0.244224293	Down	0.939164	3.52883	1.34974	0.525721	0.159898	0	T24I21.16
AT2G16770	218.5979451	145.3333694	291.8625209	2.008227856	1.005922969	0.013008055	0.137520669	Up	5.27444	4.45943	6.70111	8.93381	10.6662	10.0577	bZIP23
AT2G16850	62.78523099	115.5864881	9.983973902	0.086376652	-3.533214785	2.57E-05	0.001485051	Down	1.95589	4.93382	5.2319	0.810049	0.0773487	0.0705221	PIP2;8
AT2G16870	154.3701146	236.3187181	72.42151117	0.30645694	-1.706243719	0.000347971	0.011204425	Down	3.67237	1.65462	3.63954	0.753796	0.515452	1.16177	F12A24.5
AT2G16990	295.0423728	159.5473356	430.53741	2.698493261	1.432154084	0.0010264	0.024188832	Up	2.33948	3.21909	3.39231	6.67793	4.61516	9.52621	F6P23.2
AT2G17130	456.8292874	629.3544308	284.304144	0.451739322	-1.146437595	0.002405957	0.044074802	Down	20.3049	10.3943	21.9761	6.36557	5.95992	8.92245	IDH2
AT2G17230	174.545532	299.7418207	49.34924337	0.164639166	-2.602620516	0.000261508	0.008977793	Down	8.67914	11.1909	4.40226	1.2232	1.59094	0.688512	EXL5
AT2G17280	100.0726275	50.90238152	149.2428736	2.93194285	1.551856982	0.001599743	0.033265243	Up	1.39399	1.58572	1.98088	5.64274	3.73167	3.97276	F5J6.4
AT2G17442	32.14718628	50.96072055	13.33365201	0.261645673	-1.934313696	0.011811539	0.129469118	Down	0.943623	1.6127	1.63286	0.544342	0.274139	0.16716	AT2G17442
AT2G17500	655.6612833	312.6535873	998.6689793	3.194170864	1.675441488	1.82E-06	0.000218396	Up	10.3768	3.43254	10.507	20.3096	19.1945	29.4036	MJB20.6
AT2G17630	33.89018514	50.62214387	17.1582264	0.338947051	-1.560868174	0.032986541	0.24508621	Down	1.58248	1.65445	1.8751	0.770836	0.549679	0.221111	phosphoserine aminotransferase 2
AT2G17780	113.746018	183.3936605	44.09837541	0.240457469	-2.056146356	0.047779456	0.30779112	Down	0.958279	3.48717	1.99374	0.720046	0.458361	0.264892	MCA2
AT2G18050	2968.532735	1183.769924	4753.295546	4.015387999	2.005539399	0.007083342	0.093333441	Up	54.8871	9.15775	71.2084	97.5893	125.101	259.368	HIS1-3
AT2G18150	21.15746929	41.97768188	0.337256706	0.008034191	-6.959631561	6.85E-07	0.000100573	Down	1.13796	1.34502	0.74445	0	0	0.0254288	F8D23.7
AT2G18170	590.3474119	269.6013871	911.0934367	3.379409307	1.756771097	0.000488365	0.014349062	Up	10.5399	5.0396	9.30581	17.6055	20.9812	35.302	MPK7
AT2G18193	298.6533418	561.0924752	36.21420834	0.064542317	-3.953610822	0.000520754	0.014936036	Down	18.7327	4.10869	10.2416	0.543285	0.302539	1.03011	AT2G18193
AT2G18196	178.1006945	34.4732628	321.7281262	9.332685683	3.222292308	3.30E-06	0.000333697	Up	1.58233	0.149509	1.06571	5.49804	5.68421	11.1849	AT2G18196
AT2G18210	15.62372904	29.76700296	1.480455122	0.049734773	-4.329601311	0.000509649	0.014782373	Down	2.04028	1.00554	3.50826	0.0707562	0.149674	0.0680039	F8D23.2
AT2G18380	30.75654592	50.53954251	10.97354932	0.217127991	-2.203382374	0.006055911	0.082790015	Down	1.50855	2.79368	2.95059	0.869458	0.201213	0.367148	GATA20
AT2G18500	8.51590393	15.98807089	1.043736972	0.065282233	-3.937165779	0.041645268	0.283960983	Down	0.0843253	0.95847	0.431434	0.0596986	0	0.0280206	OFP7
AT2G18570	311.7157836	442.7996606	180.6319067	0.407931448	-1.293601365	0.01939964	0.17783527	Down	4.69148	9.4354	8.34354	4.52058	1.99841	1.83162	F24H14.8
AT2G18660	244.113566	404.392107	83.83502498	0.20731123	-2.270129828	0.031401098	0.239254293	Down	12.8797	6.5723	25.3481	0.200747	0.085394	8.14785	PNP-A
AT2G19090	64.72727715	104.9393522	24.51520213	0.23361305	-2.097807227	0.000317908	0.010484492	Down	0.92364	1.43458	1.37046	0.405548	0.294168	0.0703729	T20K24.10
AT2G19170	74.78720222	106.0935142	43.4808902	0.409835516	-1.286883081	0.014510746	0.147835271	Down	1.05631	1.54165	1.13572	0.540536	0.612259	0.0725547	SLP3
AT2G19460	63.14109619	105.3122466	20.96994577	0.199121626	-2.328278179	0.000114885	0.004840139	Down	5.76535	8.5889	8.92483	3.41484	0.367235	0.336217	F27F23.23
AT2G19620	168.9569039	227.2240066	110.6898012	0.487139554	-1.037592966	0.031979825	0.241521208	Down	3.81985	6.53337	4.01463	2.60964	2.40769	1.28383	NDL3
AT2G19670	85.04789328	127.7604834	42.33530315	0.331364613	-1.593508552	0.043922138	0.292828506	Down	2.87783	4.62203	1.55872	1.34564	0.772685	0.31505	PRMT1A
AT2G19810	815.6310989	356.0659973	1275.196201	3.581347869	1.840502659	0.007215878	0.094474556	Up	10.1269	4.76061	15.0662	21.9776	22.1434	49.6887	OZF1
AT2G19860	1287.746708	754.4060158	1821.087399	2.413935416	1.271387078	0.000138732	0.005594779	Up	14.6253	9.86918	17.3361	28.5839	31.2708	27.9723	HXK2
AT2G19930	115.8330076	61.15638085	170.5096344	2.788092298	1.479278322	0.001992079	0.038885543	Up	0.638533	0.376256	0.631242	1.30139	1.66493	1.17479	F6F22.4
AT2G20240	131.3205008	178.3816195	84.25938196	0.472354619	-1.082057728	0.039926697	0.276692145	Down	2.63098	3.55594	1.82462	1.52281	1.35078	0.514679	TRM17
AT2G20362	19.88878492	37.65812903	2.1194408	0.056281097	-4.15120575	0.001184352	0.026730617	Down	0.909197	1.28051	3.17948	0.270577	0	0	AT2G20362
AT2G20562	29.53778951	49.63043512	9.44514391	0.190309512	-2.39358042	0.003893174	0.0620713	Down	7.02809	7.71366	4.59333	1.41034	0.321469	0.72103	AT2G20562
AT2G20585	138.6907996	188.7839638	88.59763534	0.469306998	-1.091396121	0.016317985	0.159137772	Down	6.53166	6.72672	5.82936	3.45729	2.3304	2.71337	NFD6
AT2G20700	30.75498475	51.51001217	9.99995733	0.194136187	-2.364859037	0.003298434	0.055072889	Down	1.78105	2.8177	3.40125	1.23328	0.188735	0	LLG2
AT2G20720	94.70928633	145.9329493	43.48562332	0.297983584	-1.746695239	0.000511081	0.01478607	Down	2.9876	1.38069	2.37562	0.803871	0.579727	0.403198	F5H14.31
AT2G20800	50.77010899	99.68076715	1.859450835	0.018654058	-5.744366663	0.02371711	0.202787562	Down	3.20376	0.369072	0.588446	0	0.0338905	0.0311546	NDB4
AT2G20850	459.956876	624.084365	295.8293869	0.474021468	-1.076975696	0.002673205	0.047658458	Down	6.9279	7.81771	6.71977	3.4802	2.74368	2.93668	SRF1
AT2G20920	2612.703497	1654.945903	3570.46109	2.157448823	1.109326337	0.000524042	0.014988534	Up	58.9096	49.2791	48.8103	85.8271	95.6605	113.722	F5H14.11
AT2G20980	27.30746949	47.12297407	7.491964901	0.158987522	-2.653014549	0.001612026	0.033353798	Down	0.786314	0.983539	0.564499	0.142694	0.238494	0.0395292	MCM10
AT2G21050	210.308669	339.4027767	81.21456123	0.239286673	-2.063188046	0.003584195	0.058590194	Down	4.70844	10.8519	12.7378	3.75924	1.55908	0.614938	LAX2
AT2G21550	26.12603077	45.71345008	6.538611462	0.14303474	-2.805562503	0.001329676	0.02903725	Down	0.879493	0.524743	1.95661	0.0918622	0.129517	0.0591095	F2G1.18
AT2G21640	91.84960497	144.009755	39.68945491	0.275602544	-1.859338887	0.027017794	0.218381772	Down	13.6908	5.12639	5.24855	3.08455	1.65065	1.08258	F2G1.9
AT2G21660	535.7805923	739.3076961	332.2534884	0.449411646	-1.153890585	0.046507621	0.302875191	Down	13.2123	21.2673	15.0294	11.393	6.29178	1.21218	GRP7
AT2G21790	629.3180938	918.7932021	339.8429855	0.369879734	-1.434871837	5.17E-05	0.002615758	Down	16.7191	11.4369	9.70849	5.14858	4.5087	2.79899	RNR1
AT2G21820	49.35646977	9.824266483	88.88867306	9.047868684	3.177577991	0.001190383	0.026746154	Up	0.541641	0.0505006	1.12228	3.51004	2.60362	8.09357	AT2G21820
AT2G21850	78.40814074	144.4073607	12.40892079	0.085929974	-3.540694727	0.000464149	0.013853429	Down	3.05599	0.946706	4.38558	0.224113	0.237996	0.162143	F7D8.17
AT2G21970	5737.474877	3806.132943	7668.816811	2.014857843	1.010678054	0.001323714	0.028991012	Up	163.391	133.791	175.994	255.162	276.217	328.8	2-Sep
AT2G22170	142.5710667	257.7390326	27.40310075	0.106321113	-3.233499986	0.004408766	0.066897332	Down	2.71932	15.5	16.1441	1.54497	0.827081	0.838789	PLAT2
AT2G22240	6398.121383	2254.007556	10542.23521	4.677107306	2.225616529	1.17E-11	8.81E-09	Up	31.6059	18.5278	44.1829	113.133	148.158	140.747	MIPS2
AT2G22420	260.574748	144.3769861	376.7725099	2.609643822	1.383852914	0.004066156	0.063355867	Up	6.17148	4.33774	6.16611	7.95727	12.1322	18.2561	F14M13.18
AT2G22590	17.09101955	1.534975912	32.64706318	21.26877883	4.410665297	0.000222921	0.008076726	Up	0.0217408	0	0.0442702	0.704327	0.884411	0.462889	T9I22.3
AT2G22610	41.16338606	72.93027274	9.396499385	0.128842236	-2.956322496	5.18E-05	0.002615758	Down	0.379141	0.642319	0.823756	0.0869669	0.0654929	0.0426678	T9I22.5
AT2G22620	13.1013042	24.0636233	2.138985105	0.088888738	-3.491855547	0.006768935	0.0901356	Down	0.149356	0.133138	0.362278	0	0	0.0150663	T9I22.6
AT2G22730	49.4704315	76.73711904	22.20374396	0.289348157	-1.789121641	0.005737382	0.07978029	Down	1.11554	2.03925	1.22571	0.662858	0.165516	0.264151	T9I22.17
AT2G22810	16.42051153	32.05106477	0.789958283	0.024646866	-5.342452008	5.72E-05	0.002843322	Down	1.42578	0.680084	0.409924	0	0.0274226	0	ACS4
AT2G23120	3897.541291	1508.420766	6286.661816	4.167710998	2.05925524	0.006300793	0.08540991	Up	59.5403	88.4391	69.4248	149.664	216.376	422.345	F21P24.18
AT2G23300	66.04015479	101.3019914	30.7783182	0.303827376	-1.718676228	0.002940437	0.050662974	Down	0.888865	1.61089	1.88331	0.648233	0.262019	0.277167	T20D16.7
AT2G23320	553.4980844	758.6955123	348.3006564	0.459078314	-1.123187812	0.035106223	0.255301574	Down	38.0895	17.7607	44.8535	9.69096	10.9138	19.5758	WRKY15
AT2G23590	37.15414706	11.16488116	63.14341295	5.655538296	2.499664347	0.000667558	0.017852049	Up	0.274524	0.58538	0.508914	1.90061	3.12162	2.12257	MES8
AT2G23680	222.2449115	355.1270744	89.36274853	0.251635978	-1.990589889	0.012377669	0.133221879	Down	25.0456	6.57552	25.9909	5.25888	3.08183	3.98148	F26B6.33
AT2G23690	34.39169517	56.33008014	12.45331019	0.221077445	-2.17737625	0.021750355	0.192068709	Down	2.16961	3.62552	1.20381	0.90143	0.480252	0.040411	F27L4.13
AT2G23700	78.652642	131.9097401	25.39554394	0.192522129	-2.376903815	0.000238838	0.008456133	Down	1.15532	2.49718	2.56386	0.449428	0.331492	0.189645	F27L4.12
AT2G23770	129.5376993	219.1596606	39.9157381	0.182130863	-2.45695268	0.002220956	0.041728376	Down	7.47343	2.12662	4.80177	0.740818	0.70978	0.823867	LYK4
AT2G23840	1447.693146	945.1355195	1950.250772	2.063461516	1.045066532	0.001204721	0.026959066	Up	31.5113	25.2996	29.447	41.9019	46.3622	70.7725	T29E15.4
AT2G24040	148.1945868	96.7929847	199.596189	2.062093545	1.044109781	0.015514721	0.154070984	Up	6.36099	4.97715	6.48989	9.72199	7.96467	15.7293	T29E15.24
AT2G24230	105.8389919	163.8826396	47.79534415	0.291643729	-1.777721041	0.025634621	0.212750431	Down	1.50437	4.13036	2.34266	1.15591	0.526035	0.434195	F27D4.14
AT2G24440	22.92606732	35.86794449	9.984190139	0.278359696	-1.844977756	0.035376492	0.256524918	Down	0.356824	0.56018	0.556862	0.101688	0.18895	0.0877537	T28I24.17
AT2G24600	405.7450574	715.4988125	95.99130242	0.134159974	-2.897973775	0.000682893	0.018154837	Down	16.1423	4.27303	15.047	0.863868	0.664693	2.57198	F25P17.10
AT2G24645	35.99833167	57.48784606	14.50881728	0.252380604	-1.986327057	0.006095752	0.082994908	Down	1.1751	0.645891	1.13183	0.452561	0.110104	0.100853	AT2G24645
AT2G24700	5.934906471	11.86981294	0	0	#NAME?	0.009827561	0.114984856	Down	0.0385434	0.187137	0.448362	0	0	0	F27A10.1
AT2G24762	428.9056641	683.807452	174.0038763	0.254463264	-1.9744707	0.000231098	0.008285828	Down	20.5518	31.1994	30.3848	14.3142	3.66829	0.853443	GDU4
AT2G24820	5262.153644	3457.432684	7066.874603	2.043965928	1.031371147	0.0011626	0.026434833	Up	89.5923	53.8819	78.4757	107.174	134.983	160.014	TIC55-II
AT2G25060	45.60958054	84.37260937	6.84655171	0.081146616	-3.623325262	9.36E-05	0.004122836	Down	3.59672	5.76053	10.5654	0.918666	0.316167	0.143817	ENODL14
AT2G25090	39.22049534	8.634406572	69.8065841	8.084699686	3.015194184	0.036201602	0.25984297	Up	0.183394	0.0183433	0.334746	0.38363	0.783511	2.43683	CIPK16
AT2G25260	73.84747653	107.6473087	40.04764441	0.372026434	-1.426522959	0.009466048	0.112246659	Down	3.08911	1.45976	3.49805	1.21142	0.45316	0.912932	T22F11.15
AT2G25270	91.0413816	139.3241205	42.75864274	0.306900504	-1.704157082	0.000661901	0.017742712	Down	2.64451	4.4949	4.42563	0.985079	1.87437	0.337613	T22F11.14
AT2G25450	14845.67399	7323.050338	22368.29764	3.054505514	1.610938845	0.008790343	0.107151245	Up	271.111	131.12	181.602	287.658	501.947	787.715	F13B15.11
AT2G25510	31657.73087	54780.97865	8534.483086	0.155792819	-2.682299359	0.000631992	0.017146564	Down	6238.35	1995.82	6164.64	666.952	473.896	842.233	F13B15.17
AT2G25730	614.6401913	403.0189384	826.2614441	2.050180191	1.035750714	0.015218608	0.152394687	Up	2.23679	1.0179	1.73749	1.85701	2.92104	4.02356	F3N11.1
AT2G25735	53.13799219	100.0002295	6.275754863	0.062757405	-3.994070501	1.68E-05	0.001088001	Down	9.77405	3.49609	5.36114	0.115328	0.184216	0.730547	AT2G25735
AT2G25790	108.6591727	171.3218629	45.99648239	0.268479934	-1.897113831	0.000109109	0.004631314	Down	1.81377	2.7433	3.0107	0.952543	0.532458	0.310443	F17H15.18
AT2G26180	23.39232292	36.77756676	10.00707908	0.272097367	-1.877805098	0.035178651	0.25569342	Down	0.561781	1.05155	0.835039	0.23545	0.197602	0.235817	IQD6
AT2G26190	1064.282897	1649.071912	479.4938821	0.290765902	-1.782069999	0.002832474	0.049445905	Down	29.13	9.66722	22.8618	3.96359	4.43639	7.20021	T1D16.17
AT2G26440	478.0131298	903.4665456	52.55971409	0.058175606	-4.103441848	0.004040234	0.063207713	Down	27.1943	2.2615	29.864	0.624064	0.433486	1.97337	pectin methylesterase 12
AT2G26530	431.9417007	634.4351405	229.4482609	0.361657554	-1.46730381	4.97E-05	0.00255937	Down	22.0883	11.2106	19.262	5.6516	5.1411	5.86704	AR781
AT2G26690	6330.402197	3695.368353	8965.436041	2.42612784	1.278655573	7.65E-05	0.003567419	Up	87.2744	77.2926	68.2044	123.068	164.161	204.029	AtNPF6.2
AT2G26700	10.5582291	20.76321806	0.353240133	0.017012783	-5.877236988	0.001070389	0.024915859	Down	0.165249	0.407923	0.796339	0.021532	0	0	PID2
AT2G26710	106.2218811	153.9534925	58.49026968	0.379921681	-1.39622605	0.005439054	0.077156278	Down	4.40274	3.05325	1.96465	1.35028	0.85637	0.946438	BAS1
AT2G26760	24.31778835	46.78589801	1.849678683	0.039534962	-4.660727165	7.38E-06	0.000599324	Down	0.733454	1.06907	1.2284	0.0632163	0.0450187	0	CYCB1;4
AT2G27035	17.13970536	32.34625403	1.933156699	0.059764469	-4.064568155	0.001921459	0.03791424	Down	0.849602	2.1062	4.02939	0.0695	0.289163	0	ENODL20
AT2G27060	383.2754447	522.9174204	243.633469	0.465911939	-1.101870796	0.011693171	0.128607825	Down	5.56845	9.2463	6.68731	3.9853	3.46647	1.54934	T20P8.11
AT2G27080	153.039275	255.0131021	51.06544793	0.20024637	-2.320152007	1.46E-06	0.000181884	Down	14.4872	12.2813	8.02054	1.0522	1.32278	3.64318	T20P8.13
AT2G27140	43.22368066	77.28509632	9.162265	0.118551512	-3.076414036	0.029941188	0.232380598	Down	1.47463	1.57822	5.82418	0.228682	0.437643	0.180616	T20P8.19
AT2G27200	109.8298792	67.66376787	151.9959906	2.246342399	1.167577847	0.042618633	0.287908019	Up	1.51414	0.653011	1.4611	1.67522	1.71546	3.72833	LSG1-1
AT2G27300	9.953350053	18.38450598	1.52219413	0.082797663	-3.594266142	0.014979561	0.150554238	Down	0.203949	0.345917	0.610674	0	0.0842181	0.025824	NTL8
AT2G27310	92.47536381	144.3104431	40.64028452	0.281617073	-1.828193297	0.02538093	0.211545398	Down	4.57823	1.00927	3.71278	0.595676	0.362819	1.33821	F12K2.11
AT2G27402	134.7981887	263.581523	6.014854419	0.022819712	-5.453575612	0.022740371	0.197982349	Down	3.71239	21.0471	4.07123	0.514574	0.039393	0.0728171	AT2G27402
AT2G27690	49.05111503	80.03295689	18.06927316	0.225772905	-2.147055737	0.01957174	0.178688881	Down	3.1006	0.6748	2.38528	0.191244	0.175994	0.855338	CYP94C1
AT2G28050	37.01313044	56.06139853	17.96486236	0.320449772	-1.641829853	0.029811779	0.23181289	Down	1.06367	2.25717	1.76982	0.629611	0.438959	0.434731	RNA processing factor 7
AT2G28080	99.4491841	161.050776	37.84759222	0.235004097	-2.089242185	4.65E-05	0.002423869	Down	3.23608	5.19971	4.86133	1.04518	0.677088	0.950955	F24D13.13
AT2G28140	8.383483005	15.97700773	0.789958283	0.049443444	-4.338076959	0.022856138	0.198045681	Down	0.172556	1.10387	0.450666	0	0.0759635	0	F24D13.7
AT2G28250	63.11427793	97.66362286	28.56493299	0.292482832	-1.773576151	0.01752747	0.16598639	Down	0.736488	1.31876	2.34381	0.702203	0.277043	0.148601	NCRK
AT2G28305	892.5178398	575.8590834	1209.176596	2.099778628	1.070237238	0.002919111	0.05045223	Up	13.6426	12.5667	8.80261	17.579	19.683	31.5976	LOG1
AT2G28470	3552.101064	2212.51674	4891.685388	2.210914521	1.144643249	0.00031648	0.010482804	Up	17.563	21.0597	23.7608	38.1339	42.307	43.1712	BGAL8
AT2G28570	49.39190566	82.95506743	15.82874389	0.190811054	-2.38978334	0.000225026	0.008132575	Down	5.43617	3.94244	6.63652	1.06058	1.18509	0.423035	T17D12.13
AT2G28580	27.13559459	47.50455461	6.766634571	0.142441806	-2.811555458	0.009059727	0.109025136	Down	0.434031	1.61432	0.969048	0.158945	0.0716051	0.152314	T8O18.13
AT2G28620	44.14223853	83.07890899	5.205568068	0.062658118	-3.996354756	0.000134409	0.005449291	Down	0.318327	0.757314	1.23412	0.0517166	0.0441498	0.0100362	T8O18.9
AT2G28630	108.5065426	205.246711	11.76637423	0.057327955	-4.124617371	0.001008438	0.023914993	Down	8.14131	2.14599	3.29899	0.289425	0.282362	0.0988922	KCS12
AT2G28740	417.6400028	679.4331088	155.8468969	0.229377837	-2.124202093	0.000788163	0.019967975	Down	28.7961	51.8705	34.3428	10.4609	7.71877	6.24154	HIS4
AT2G28760	79.72460734	124.5494159	34.89979877	0.28020845	-1.835427633	0.002287593	0.042495888	Down	1.36236	2.91501	3.37624	0.894266	0.255611	0.816282	UXS6
AT2G28790	71.23440633	103.8736954	38.59511726	0.371558142	-1.428340112	0.035218244	0.255869476	Down	2.08812	6.56414	7.21525	2.17762	1.50909	1.35729	F8N16.8
AT2G28840	1207.558443	684.7653812	1730.351505	2.526926087	1.337383466	0.00082556	0.020569895	Up	15.4312	6.52055	17.8743	22.435	26.5003	39.3922	XBAT31
AT2G28940	330.1833438	509.0209244	151.3457633	0.297327194	-1.749876673	0.003872964	0.0619238	Down	12.9397	4.6465	14.2563	3.42535	1.86727	3.2825	T9I4.2
AT2G28950	1177.840775	1937.200096	418.4814538	0.216023866	-2.210737388	0.034703567	0.253639769	Down	39.323	111.907	41.967	14.9111	17.9279	4.84034	EXPA6
AT2G29090	900.7804152	75.19355555	1726.367275	22.95897916	4.520986591	0.002157837	0.040989845	Up	0.741657	0.772338	1.22228	7.53549	13.7044	36.5212	CYP707A2
AT2G29130	22.20437982	41.18785944	3.220900208	0.078200233	-3.676683282	0.001621886	0.033446869	Down	0.407958	0.864387	1.48042	0.159742	0.0237209	0	LAC2
AT2G29300	679.2145117	407.3747577	951.0542656	2.33459302	1.223171073	0.004481459	0.067502344	Up	16.5081	28.085	10.3178	28.6194	38.9596	50.922	F16P2.32
AT2G29310	815.3030553	422.0988673	1208.507243	2.863090467	1.517573257	7.77E-06	0.000616735	Up	10.8437	20.8441	10.2353	34.4667	40.8995	33.5686	F16P2.31
AT2G29370	45.53774586	2.127140077	88.94835165	41.81593521	5.385980924	1.37E-09	5.54E-07	Up	0.0789095	0.0763969	0.120046	3.16786	2.06073	4.64577	F16P2.25
AT2G29550	494.1446652	745.9066886	242.3826418	0.324950353	-1.62170878	5.58E-06	0.000487009	Down	15.2935	18.9722	17.2065	6.09322	5.69475	3.08536	TUB7
AT2G29570	160.5915614	224.2105759	96.97254693	0.432506569	-1.20920605	0.004473498	0.067470445	Down	9.19453	7.19698	8.2822	3.00238	3.95351	2.54879	PCNA2
AT2G29630	11325.00131	5850.018772	16799.98384	2.871782895	1.521946686	8.45E-06	0.000649883	Up	78.0085	29.8005	95.2591	156.139	200.209	146.511	THIC
AT2G29680	26.20338808	42.36151895	10.04525722	0.237131658	-2.076239815	0.014751057	0.148985675	Down	0.827567	1.24271	0.802099	0.304288	0.14948	0.0904118	CDC6
AT2G29730	109.4163589	147.735993	71.09672487	0.48124173	-1.055166346	0.040239854	0.277692784	Down	2.35369	4.90059	5.25506	2.39561	1.98096	1.0416	UGT71D1
AT2G29890	135.6959735	228.2695522	43.1223948	0.188909972	-2.404229232	0.024509875	0.20659889	Down	0.894128	3.67108	2.04137	0.65815	0.284583	0.235129	VLN1
AT2G29950	116.563763	43.84970109	189.277825	4.316513461	2.109866488	0.000214807	0.007800619	Up	3.57653	0.541132	3.43867	7.05278	8.2896	13.9889	ELF4-L1
AT2G29995	108.4326029	62.17602133	154.6891846	2.487923499	1.314942125	0.005947417	0.081945409	Up	4.34218	3.88576	3.18136	6.73024	7.75353	9.89632	AT2G29995
AT2G30010	171.9975861	332.7489942	11.24617807	0.033797782	-4.886927605	0.005773912	0.080189682	Down	6.29197	17.809	3.33852	0.493554	0.271852	0.137899	TBL45
AT2G30070	381.6815651	511.6381505	251.7249796	0.491998064	-1.023275456	0.019297559	0.177402672	Down	7.10663	11.5006	7.81154	4.70835	4.40991	2.49332	KT1
AT2G30300	41.20549961	9.70847564	72.70252359	7.488562189	2.904688746	5.34E-05	0.002665023	Up	0.0885953	0.177048	0.604264	1.50845	1.54523	2.1448	T9D9.11
AT2G30424	56.01255069	106.2897812	5.73532015	0.053959281	-4.211985071	0.000157494	0.006153956	Down	2.84757	6.51532	4.37521	0.54642	0.0718719	0	TCL2
AT2G30480	151.1567394	82.22006792	220.0934109	2.676881891	1.420553486	0.00117314	0.026567678	Up	0.492956	0.441178	0.816747	1.44485	1.37147	1.92748	T6B20.25
AT2G30820	80.75125062	47.00076443	114.5017368	2.436167543	1.284613355	0.015646123	0.155049442	Up	0.744681	0.870273	0.789981	2.45153	2.05897	1.08443	F7F1.3
AT2G30890	46.44759117	72.99429665	19.90088569	0.272636173	-1.874951105	0.039128603	0.274374942	Down	5.29787	15.2181	5.8401	2.21265	2.13662	0.655322	F7F1.10
AT2G30900	28.90155748	3.943361379	53.85975358	13.65833572	3.771709796	1.93E-05	0.001211663	Up	0.0747845	0.0684731	0.152113	1.53822	0.789822	1.05222	TBL43
AT2G30950	25734.28557	16460.55475	35008.01639	2.126782294	1.088672361	0.000509954	0.014782373	Up	267.003	219.215	222.177	398.586	452.075	480.841	VAR2
AT2G31040	2194.775025	1399.933304	2989.616746	2.13554227	1.094602455	0.000699663	0.018384632	Up	37.384	37.627	34.3974	64.7415	77.857	68.5754	AtCGL160
AT2G31110	437.4825433	619.514741	255.4503457	0.412339415	-1.278095723	0.000383053	0.011953376	Down	14.5801	13.17	19.8134	6.0545	5.41357	5.6006	T16B12.8
AT2G31230	274.1925538	426.5224914	121.8626162	0.285712052	-1.807366201	0.004333912	0.066250289	Down	16.9418	10.8634	30.12	4.65896	5.04569	4.78457	ERF15
AT2G31270	93.52942883	136.5117763	50.54708135	0.370276343	-1.433325715	0.004137762	0.063986821	Down	3.82218	3.1063	2.88165	1.24095	1.01058	0.591829	CDT1A
AT2G31650	93.16968051	126.6403545	59.69900653	0.47140587	-1.084958371	0.031698986	0.240576272	Down	1.32427	1.01231	0.980852	0.383449	0.435011	0.568862	ATX1
AT2G31730	85.52494328	134.7986723	36.25121422	0.26892857	-1.894705063	0.00033882	0.010983329	Down	4.1054	5.82611	3.74019	1.15813	1.66286	1.28678	T9H9.27
AT2G31865	522.2501141	738.6652121	305.8350162	0.41403739	-1.272167039	0.00166205	0.034152779	Down	14.4947	8.53941	17.5777	3.65973	3.57034	8.47164	PARG2
AT2G31880	4255.255622	6461.450189	2049.061056	0.317120924	-1.656895023	0.044271171	0.293980324	Down	158.749	40.6653	156.311	12.4918	18.883	67.5863	SOBIR1
AT2G31900	169.3682598	255.0614838	83.67503585	0.328058296	-1.607975889	0.002908058	0.05033811	Down	0.757024	1.49937	1.32147	0.534606	0.359748	0.179862	XIF
AT2G32020	23.10303222	38.52425456	7.681809879	0.199401908	-2.326248878	0.022739685	0.197982349	Down	3.62824	0.793942	1.74669	0.249421	0.47448	0.337191	F22D22.23
AT2G32030	40.34642863	70.10647108	10.58638617	0.151004408	-2.72733743	0.001812083	0.03628015	Down	4.12931	1.28794	4.11325	0.0428724	0.0895943	1.14192	F22D22.22
AT2G32120	108.8512537	70.82161158	146.8808957	2.073955851	1.052385184	0.026324022	0.216093861	Up	1.474	0.961221	1.22711	1.77718	1.92467	3.06508	HSP70T-2
AT2G32190	111.4639685	184.4223825	38.50555454	0.208790029	-2.259875281	0.019888141	0.180702528	Down	16.931	5.40996	10.3925	1.13979	0.538229	4.48397	F22D22.6
AT2G32210	127.8122305	228.1870944	27.43736657	0.120240659	-3.056003276	0.002803845	0.049196133	Down	37.8753	10.7959	19.6303	0.771742	1.75	3.44515	F22D22.4
AT2G32380	67.96078275	101.4083622	34.5132033	0.34033883	-1.554956336	0.00590618	0.081476471	Down	6.47088	5.64142	5.95097	2.80753	1.56212	1.26159	T32F6.10
AT2G32390	193.6351111	123.7522109	263.5180112	2.129400431	1.090447272	0.008366146	0.103674804	Up	1.45324	1.48627	1.29255	2.22417	3.19347	2.84691	GLR3.5
AT2G32487	176.8115182	103.5512098	250.0718265	2.414958039	1.271998122	0.002691262	0.04786722	Up	2.03667	1.58393	2.42388	5.02405	3.63323	3.787	AT2G32487
AT2G32530	2374.230518	1521.217532	3227.243505	2.121487188	1.085075966	0.000802185	0.020217467	Up	30.671	19.7677	27.5061	38.2282	51.7097	56.3023	CSLB03
AT2G32590	17.89054485	29.53178465	6.24930504	0.211612847	-2.240500876	0.026855693	0.217990058	Down	0.166871	0.450604	0.582448	0.111379	0.118138	0.0462337	EMB2795
AT2G32750	7.932290331	14.72138225	1.143198416	0.077655644	-3.68676541	0.028958237	0.228290164	Down	0.0447274	0.36608	0.634689	0.0231178	0.0493397	0	F24L7.11
AT2G32765	24.53395232	38.83970796	10.22819668	0.26334381	-1.924980546	0.025815587	0.213860067	Down	1.44352	3.95975	3.57076	0.993243	0.792086	0.359636	SUMO5
AT2G32860	989.1646609	1475.729954	502.5993677	0.340576788	-1.553947984	0.001442018	0.030923417	Down	16.7812	26.5246	16.2468	7.69662	5.97528	4.38813	BGLU33
AT2G32990	185.4200965	322.7645307	48.07566233	0.148949645	-2.747103408	0.022221161	0.194861887	Down	1.17763	9.15957	7.12477	1.3626	0.932263	0.0174011	GH9B8
AT2G33060	200.4795183	84.6661887	316.2928479	3.735763387	1.901403082	6.24E-06	0.000527183	Up	2.16785	1.35526	1.87285	4.4653	6.18387	6.89261	RLP27
AT2G33210	677.222061	968.9197602	385.5243618	0.397890907	-1.329555167	0.002794597	0.049125842	Down	17.4456	10.9397	8.61707	5.94314	3.71294	3.2644	HSP60-2
AT2G33280	46.79605428	21.52235938	72.06974918	3.348598912	1.743557583	0.006504254	0.087538518	Up	0.671217	0.795724	0.179409	1.55343	1.37765	1.77284	F4P9.5
AT2G33370	649.1982478	926.2487882	372.1477074	0.401779427	-1.315524401	0.028297606	0.225424306	Down	25.1363	44.5981	19.8359	11.7944	12.9853	7.24181	F4P9.14
AT2G33380	11500.07243	3742.031713	19258.11314	5.146432371	2.363572668	5.51E-08	1.42E-05	Up	118.789	62.5337	231.343	525.813	506.464	846.47	RD20
AT2G33400	32.17933346	55.24504644	9.113620475	0.164967197	-2.599748913	0.001994969	0.038885543	Down	0.557845	1.22503	1.7983	0.130183	0.310492	0.0441207	F4P9.17
AT2G33590	2605.588078	1225.453051	3985.723104	3.252448635	1.701526273	0.006384717	0.086340606	Up	42.3246	18.9972	35.905	63.7977	71.0075	148.363	CRL1
AT2G33810	421.2355256	696.611554	145.8594973	0.209384264	-2.255775075	0.007682077	0.097970303	Down	13.6517	35.9903	22.9712	7.8906	4.18399	2.03805	SPL3
AT2G34010	76.71497583	111.5950841	41.83486753	0.374880918	-1.415495705	0.011688374	0.128607825	Down	1.84605	3.35144	3.72743	1.26992	1.21718	0.463575	T14G11.13
AT2G34140	6.489891243	12.64252578	0.337256706	0.026676371	-5.228293782	0.019742519	0.179668038	Down	0.432216	0.93008	0.641465	0	0	0.0483534	T14G11.26
AT2G34150	204.9284073	319.41271	90.44410458	0.2831575	-1.820323349	0.001101178	0.025421475	Down	3.52617	3.47968	6.28225	2.11787	0.952108	0.419502	ATRANGAP2
AT2G34190	38.21515342	59.6983322	16.73197465	0.280275412	-1.83508291	0.033146121	0.245868148	Down	0.946884	1.03143	2.57175	0.436925	0.268164	0.364339	F13P17.3
AT2G34210	17.68951992	0	35.37903984	Inf	Inf	5.92E-06	0.000505351	Up	0	0	0	0.425524	0.33835	0.0910093	F13P17.5
AT2G34300	277.2515465	399.5179496	154.9851434	0.387930363	-1.366130395	0.000369132	0.011729288	Down	3.69705	4.57946	3.95936	1.49425	1.75679	0.960172	F13P17.14
AT2G34360	59.31233224	20.54987424	98.07479024	4.772525081	2.254752779	0.004024521	0.063175948	Up	0.422971	0.29693	0.154552	1.57928	2.22465	0.768402	F13P17.20
AT2G34530	20.31857524	37.80145726	2.835693219	0.075015447	-3.736668484	0.003398675	0.056125271	Down	0.424196	0.746113	1.95478	0.167495	0	0.0330609	T31E10.13
AT2G34650	80.37346524	128.0619054	32.68502508	0.255228321	-1.970139671	0.000251622	0.008731137	Down	2.14932	3.08808	4.34555	1.23283	0.647732	0.271322	PID
AT2G34655	556.9576197	774.3010154	339.614224	0.438607489	-1.18899765	0.002099984	0.040092863	Down	60.8892	81.4461	117.727	45.1287	30.1392	24.0881	AT2G34655
AT2G34660	4861.991732	3094.183143	6629.800321	2.142665775	1.099406828	0.000505435	0.014735782	Up	25.6019	16.9295	22.0762	31.6228	38.0078	50.9235	ABCC2
AT2G34670	53.97827546	81.09940192	26.857149	0.331163342	-1.59438511	0.03288728	0.244990482	Down	0.633255	1.47505	0.89357	0.447882	0.189682	0.255511	T29F13.12
AT2G34680	1194.408715	1605.570006	783.2474242	0.487831375	-1.035545546	0.016190945	0.158504516	Down	6.84443	10.3514	6.67844	4.08931	3.7426	2.55342	AIR9
AT2G34810	3132.18991	1876.242454	4388.137365	2.338790148	1.225762419	0.008967762	0.108495537	Up	43.84	8.14541	76.5755	78.6866	73.4243	107.87	F19I3.4
AT2G34920	50.4717089	82.73454891	18.20886889	0.220087849	-2.1838486	0.000754499	0.019375461	Down	0.790023	0.94687	1.33288	0.344321	0.120213	0.158026	EDA18
AT2G34925	26.3696578	49.57613783	3.163177772	0.063804441	-3.970199341	0.03231282	0.243106264	Down	1.45374	9.07924	3.04327	0.715273	0	0.0863677	CLE42
AT2G34940	86.36777756	160.5513128	12.18424232	0.07589002	-3.719946017	0.000870051	0.021418963	Down	3.27098	0.69855	4.1953	0.245085	0.131084	0.137772	VSR5
AT2G34960	111.0532829	58.28934507	163.8172206	2.810414501	1.490782926	0.006657523	0.088966214	Up	1.91866	0.684635	1.33634	2.49165	2.40036	4.99639	CAT5
AT2G35070	390.8131045	191.2830132	590.3431959	3.08622907	1.625845147	0.036834657	0.263046812	Up	10.7585	0.744289	7.43576	11.9731	10.4832	29.0233	T4C15.27
AT2G35150	39.72725616	69.96832365	9.486188676	0.135578333	-2.882801459	0.00192219	0.03791424	Down	0.751889	2.43027	2.56028	0.424433	0.229093	0.0535039	EXL7
AT2G35190	61.19469814	100.111036	22.2783603	0.222536507	-2.167886064	0.029645185	0.23119361	Down	1.27472	4.26726	2.29132	0.4547	0.423455	0.587576	NPSN11
AT2G35300	21.53257087	0	43.06514174	Inf	Inf	0.042090619	0.285578548	Up	0	0	0	0.534114	0.0512336	5.42285	LEA18
AT2G35350	87.20534271	142.2707016	32.13998381	0.225907256	-2.146197485	0.000306656	0.010243404	Down	0.94414	1.26438	2.21026	0.391107	0.266197	0.246256	PLL1
AT2G35550	86.08835151	49.24607241	122.9306306	2.496252485	1.319763864	0.011400864	0.126499824	Up	2.84441	0.607643	2.00592	3.65884	3.16087	4.78365	BPC7
AT2G35660	1219.109184	790.9806001	1647.237768	2.08252613	1.058334598	0.001336327	0.029078907	Up	16.4669	19.4401	16.4234	31.7559	36.4441	32.1915	CTF2A
AT2G35700	40.91574458	65.80403862	16.02745054	0.243563326	-2.037631174	0.019254561	0.177164503	Down	1.84674	2.26968	5.00537	1.30546	0.535285	0.0405367	ERF38
AT2G35710	33.96632627	55.85959997	12.07305257	0.216132099	-2.210014747	0.004476359	0.067470445	Down	1.23745	0.794244	0.624875	0.107027	0.0561833	0.272049	PGSIP7
AT2G36050	36.30194185	66.05906096	6.544822738	0.099075322	-3.335330438	0.005145118	0.07437901	Down	2.21827	4.41411	1.10463	0.295439	0.229979	0.13865	OFP15
AT2G36120	6899.73913	9503.98503	4295.493229	0.451967592	-1.145708766	0.000380217	0.011923515	Down	87.5399	102.634	108.684	55.4116	33.581	41.8856	DOT1
AT2G36145	1692.81934	1021.759454	2363.879227	2.313537906	1.210100737	0.000202861	0.00749393	Up	37.2432	49.9078	57.1425	108.196	101.599	88.3404	AT2G36145
AT2G36200	51.94099131	86.46997753	17.41200509	0.201364746	-2.312116967	0.000307531	0.010243404	Down	0.693611	0.905418	0.790289	0.230402	0.151854	0.0743498	F2H17.19
AT2G36270	8.733146587	0.62082981	16.84546336	27.13378626	4.762018471	0.012263882	0.132501459	Up	0	0.0109639	0	0.0238316	0.0911741	0.300633	ABI5
AT2G36420	120.1363693	167.4217577	72.85098099	0.435134489	-1.200466724	0.009768773	0.114766905	Down	2.6085	1.82405	1.69996	1.10993	0.655585	0.586063	TRM27
AT2G36570	274.7078835	497.9162427	51.49952431	0.103430095	-3.273272067	0.000104408	0.004490743	Down	3.43778	9.15994	7.51066	1.13333	0.605375	0.11749	F1O11.20
AT2G36590	82.30788431	36.78046946	127.8352992	3.475629894	1.797274463	0.000587152	0.016259153	Up	0.970354	1.68207	0.701576	3.90994	2.79404	2.85756	ProT3
AT2G36750	22.07025425	2.990494212	41.15001429	13.76027218	3.782437101	0.000156499	0.006125664	Up	0.155938	0.0377296	0	0.661701	0.559594	1.12646	UGT73C1
AT2G36800	855.6561027	445.7011798	1265.611026	2.839595413	1.505685388	0.016919426	0.162817993	Up	12.9545	6.24696	9.19964	13.4925	20.6731	37.0055	DOGT1
AT2G37260	70.28062183	26.67743317	113.8838105	4.268919343	2.093870905	0.000228833	0.008243827	Up	0.309171	0.130067	1.18855	1.75535	1.65228	2.10729	TTG2
AT2G37430	10.09986627	19.50923571	0.690496839	0.035393331	-4.82037864	0.022755315	0.197982349	Down	2.74272	0.0639187	1.43318	0.0672031	0	0.0637039	ZAT11
AT2G37510	17.68036386	29.23042842	6.130299291	0.20972321	-2.253441559	0.028688511	0.227337612	Down	1.60682	2.47293	1.56304	0.63748	0.252599	0	F3G5.30
AT2G37530	11.1930131	3.277271182	19.10875501	5.830690825	2.543666825	0.049260599	0.313576804	Up	0.458148	0.0764057	0.312239	1.29502	0.667731	1.6915	F13M22.3
AT2G37560	22.16386388	35.13636255	9.191365221	0.261591256	-1.934613775	0.036791681	0.262827597	Down	1.20332	1.57911	0.730814	0.341006	0.143612	0.327501	ORC2
AT2G37690	458.6609077	652.6748392	264.6469762	0.405480586	-1.302295254	0.049568023	0.314586165	Down	15.8634	13.0156	4.84502	6.6464	2.77928	2.93129	F13M22.19
AT2G37770	1177.241243	613.9599611	1740.522524	2.834912103	1.503304005	0.015024446	0.150938305	Up	42.3248	3.25609	9.23109	44.9165	30.3077	57.8676	ChlAKR
AT2G37870	172.8087149	57.81885368	287.7985762	4.977590489	2.315447543	0.012030104	0.130913458	Up	2.03927	2.04902	11.616	20.0886	10.3719	38.1646	T8P21.22
AT2G37925	8.873868704	16.99951813	0.748219275	0.044014146	-4.505888911	0.008401225	0.103919806	Down	1.41135	1.43466	2.33258	0.0994781	0.103633	0	COPT4
AT2G37950	77.78143885	128.3119218	27.2509559	0.212380545	-2.235276479	0.044357235	0.294162338	Down	2.26444	6.33913	2.0922	0.777086	0.937298	0.160207	T8P21.14
AT2G37970	2533.498506	1660.839252	3406.15776	2.050865402	1.036232811	0.031911521	0.241448268	Up	69.8628	35.2507	63.727	71.0303	87.3399	167.102	SOUL-1
AT2G38120	956.4179433	1335.390224	577.4456622	0.43241717	-1.209504284	0.001024741	0.024188832	Down	19.7036	28.4078	22.1356	11.7162	9.2628	5.24775	AUX1
AT2G38170	24618.26519	12368.64522	36867.88516	2.980753713	1.575677176	5.62E-07	8.82E-05	Up	141.706	204.775	130.245	404.383	508.921	445.926	CAX1
AT2G38180	795.1496337	225.2036759	1365.095591	6.061604394	2.599699699	7.01E-13	7.93E-10	Up	9.42793	5.57269	6.07294	27.8436	37.7233	44.3099	F16M14.11
AT2G38210	318.4015614	176.1181614	460.6849613	2.615772034	1.387236814	0.000233062	0.008316718	Up	7.39933	14.7395	12.402	25.8162	28.0278	24.9411	PDX1L4
AT2G38230	9210.185579	5335.279027	13085.09213	2.452560038	1.294288454	4.07E-05	0.002165308	Up	135.513	153.121	131.354	310.616	316.3	292.778	PDX1.1
AT2G38250	83.33983613	116.5169771	50.16269517	0.430518337	-1.215853408	0.024544581	0.206801893	Down	1.37175	1.79359	1.94334	0.547893	0.333246	1.17892	F16M14.18
AT2G38310	335.3634306	578.0511346	92.67572665	0.160324444	-2.640933692	1.57E-06	0.000191338	Down	26.6835	36.3436	18.2877	3.99144	4.13774	3.07192	PYL4
AT2G38340	50.9902866	90.2962885	11.6842847	0.129399391	-2.950097272	1.53E-05	0.001009688	Down	2.74686	1.76213	2.09874	0.270962	0.0304292	0.658423	DREB19
AT2G38400	769.4633521	459.0941931	1079.832511	2.352093595	1.23394547	0.039411661	0.275024018	Up	11.0564	8.26408	9.55403	14.8288	13.566	33.5448	AGT3
AT2G38540	8180.885634	5389.547086	10972.22418	2.035834182	1.025620059	0.000999922	0.023762848	Up	354.867	421.978	401.119	820.794	640.745	671.529	LP1
AT2G38580	242.402604	327.4260019	157.379206	0.480655797	-1.056923961	0.007833532	0.099341826	Down	5.19038	5.64455	5.11103	2.16041	2.19453	2.3914	T6A23.22
AT2G38620	9.335735965	17.21677239	1.454699541	0.084493162	-3.565021598	0.021242534	0.189060224	Down	0.0422948	0.210572	0.439067	0.0445951	0.0468244	0	CDKB1;2
AT2G38720	24.94591281	41.12740639	8.764419224	0.213104107	-2.230369696	0.012055172	0.131123178	Down	0.679739	0.781863	0.454341	0.0771938	0.0628404	0.2316	MAP65-5
AT2G38760	156.4774041	103.6755007	209.2793075	2.018599439	1.013354657	0.02223031	0.194861887	Up	2.64775	0.820783	5.27478	4.69557	5.34656	5.32525	ANNAT3
AT2G38810	57.96579029	99.1196888	16.81189179	0.169612032	-2.559689583	0.000507351	0.014772606	Down	4.48745	8.35352	4.99503	1.37948	0.465076	0.787572	HTA8
AT2G38940	153.6545368	67.34739405	239.9616796	3.563043277	1.833110007	0.005768384	0.080162112	Up	0.20948	0.14977	4.43326	4.00315	5.64206	4.89932	PHT1;4
AT2G38970	236.542278	367.1691216	105.9154343	0.288464983	-1.793531898	7.74E-06	0.000616735	Down	6.46605	5.75148	7.55553	2.0261	1.85773	1.16467	T7F6.14
AT2G39180	35.67302047	54.6118939	16.73414704	0.30641946	-1.706420172	0.015876537	0.156646648	Down	1.03686	0.823288	1.1954	0.318375	0.412051	0.0865982	CCR2
AT2G39220	299.1534287	421.7739394	176.5329181	0.418548662	-1.256532729	0.000948163	0.022869129	Down	6.49398	6.22589	10.5015	3.47375	2.72033	2.43756	PLP6
AT2G39230	31.38886805	52.3668162	10.4109199	0.198807578	-2.330555345	0.009096448	0.109292642	Down	1.26739	0.323051	0.921798	0.36985	0.0640659	0	LOJ
AT2G39240	93.61926576	41.75187282	145.4866587	3.484554078	1.800974045	0.000417992	0.012779271	Up	0.571728	0.671398	0.765761	1.73867	2.02243	2.24686	T16B24.12
AT2G39250	1580.245383	581.8290636	2578.661702	4.431991908	2.147955247	8.66E-05	0.003926996	Up	13.9278	11.9701	10.7099	29.711	43.9762	67.4781	SNZ
AT2G39280	401.4067463	570.7129473	232.1005453	0.406685263	-1.29801538	0.002186099	0.041249619	Down	3.20915	5.07732	5.44269	2.34448	1.73775	1.20062	T16B24.8
AT2G39700	958.4536994	1527.987881	388.9195177	0.254530499	-1.974089558	0.000395943	0.012270976	Down	29.0328	33.0238	58.5594	10.632	12.2136	4.01974	EXPA4
AT2G39800	41770.5615	13775.31179	69765.81121	5.064554059	2.340435243	4.47E-13	5.62E-10	Up	128.621	129.151	240.626	719.811	676.741	856.059	P5CS1
AT2G39830	112.1962361	150.4142761	73.97819598	0.491829618	-1.023769478	0.02939256	0.230255292	Down	2.09584	1.77352	3.79517	1.34903	0.911541	0.81152	DAR2
AT2G39900	24.65928293	45.97244863	3.346117233	0.072785273	-3.780209614	7.79E-05	0.003627651	Down	1.18175	1.51057	2.92257	0.169859	0.179623	0	WLIM2a
AT2G40095	137.7880324	229.1933384	46.38272643	0.202373798	-2.304905582	0.012176681	0.131874209	Down	6.68341	1.63238	6.88026	0.424703	0.481895	1.59071	AT2G40095
AT2G40130	684.434885	253.5735212	1115.296249	4.398315107	2.136950966	1.47E-09	5.85E-07	Up	3.01789	3.26946	3.29355	12.3082	12.3872	13.1485	SMAX1-like 8
AT2G40140	778.4769799	1124.781354	432.1726062	0.384228103	-1.37996505	0.012491572	0.134012446	Down	24.8536	9.43281	24.193	4.63738	4.4667	10.7956	CZF1
AT2G40435	252.3604211	345.6517462	159.0690959	0.46020047	-1.119665639	0.005339784	0.076411934	Down	8.49575	5.66526	13.2269	5.0572	2.75189	4.34251	T2P4.23
AT2G40480	171.2583935	228.6177683	113.8990186	0.498207202	-1.005182219	0.031833101	0.241108832	Down	3.05063	5.03818	4.16715	2.94039	1.38044	1.23553	T2P4.17
AT2G40550	111.1609104	162.3577853	59.96403552	0.369332677	-1.437007182	0.002364013	0.043588774	Down	3.56861	2.14533	2.95762	0.838609	1.14448	0.850396	ETG1
AT2G40600	784.2227558	1087.91561	480.5299014	0.441697772	-1.178868539	0.005736763	0.07978029	Down	67.6744	26.2708	55.1942	17.8119	19.6392	21.3574	T2P4.5
AT2G40610	689.8475424	1333.873374	45.82171036	0.034352369	-4.863446597	0.024438838	0.206230609	Down	26.7395	82.7882	5.95159	2.47659	0.967863	0.11436	EXPA8
AT2G40640	102.859362	149.1107941	56.6079299	0.3796367	-1.397308627	0.004455408	0.067289155	Down	1.8924	2.48108	2.52421	1.14655	0.515209	0.695215	T7D17.18
AT2G40750	672.9844667	1276.015938	69.95299569	0.054821412	-4.189116697	0.003358934	0.055672185	Down	55.0869	4.30587	53.4774	1.07568	0.3186	4.2515	WRKY54
AT2G40820	83.1963216	134.9326898	31.45995337	0.23315294	-2.100651472	0.002152744	0.040961884	Down	0.982913	2.60474	1.75234	0.458988	0.277597	0.400983	T20B5.2
AT2G41040	1627.933095	792.9180136	2462.948176	3.106182649	1.635142665	7.85E-07	0.000111016	Up	46.5643	26.3241	34.9794	86.303	94.8217	111.049	T3K9.19
AT2G41090	11050.43668	21044.70496	1056.168398	0.050186895	-4.316545499	5.47E-09	1.85E-06	Down	883.784	333.145	804.141	40.8981	14.8724	32.8591	T3K9.14
AT2G41100	2168.94177	3426.014873	911.8686666	0.26616016	-1.909633456	0.012448406	0.133792278	Down	73.6152	32.7922	61.5963	1.91248	1.97398	32.788	TCH3
AT2G41130	46.47389461	79.18697497	13.76081425	0.173776233	-2.52469731	0.00015896	0.006189877	Down	1.7873	2.86156	3.22977	0.255065	0.675262	0.278551	T3K9.10
AT2G41180	363.7113326	538.7959781	188.6266872	0.350089264	-1.514205277	0.004759881	0.070292126	Down	43.244	20.8235	54.9504	15.0013	9.52295	12.3306	SIB2
AT2G41190	2591.543951	488.7362922	4694.351611	9.60508087	3.263797761	0.011837288	0.129625752	Up	9.75505	3.18735	13.2158	43.166	40.6375	142.567	T3K9.4
AT2G41290	627.8209653	397.7403288	857.9016017	2.156938936	1.108985334	0.001488834	0.031604324	Up	7.2583	9.95923	8.40521	17.9788	19.762	12.5568	SSL2
AT2G41300	73.02998075	133.0378106	13.02215089	0.097883082	-3.352796666	0.013145758	0.138587897	Down	1.1448	2.0737	5.43576	0.431595	0.217324	0.13452	SSL1
AT2G41410	7554.223719	4100.769696	11007.67774	2.684295525	1.424543512	6.38E-06	0.000534764	Up	196.091	124.716	216.208	392.517	345.716	536.851	F13H10.4
AT2G41510	71.24935936	16.45563758	126.0430811	7.659568372	2.937263096	5.90E-07	9.15E-05	Up	0.34562	0.185299	0.239578	1.99778	1.9917	1.74588	CKX1
AT2G41660	4.6794179	9.358835799	0	0	#NAME?	0.027083098	0.218745734	Down	0.218225	0.165961	0.467439	0	0	0	MIZ1
AT2G41730	80.0657502	144.7680969	15.36340352	0.106124235	-3.236173942	0.025451383	0.211773475	Down	15.2669	2.12461	6.40737	1.30749	0.438984	0.501562	T11A7.17
AT2G41780	46.91284294	66.70763643	27.11804945	0.406520916	-1.298598513	0.044607361	0.295086825	Down	3.14838	2.56562	3.84917	1.27932	0.865085	1.3191	T11A7.12
AT2G41820	321.335405	472.3093625	170.3614474	0.360698857	-1.471133242	0.035542115	0.257231228	Down	3.25563	9.45593	6.8949	2.77824	2.14804	1.38157	PXC3
AT2G41905	191.1928707	49.50520225	332.8805392	6.724152696	2.749352487	3.26E-10	1.50E-07	Up	3.83037	5.67273	6.16681	26.4484	29.1601	34.9929	AT2G41905
AT2G42110	8.824506794	17.64901359	0	0	#NAME?	0.000969432	0.023192657	Down	0.652957	0.980511	1.51664	0	0	0	T24P15.2
AT2G42260	19.88173589	36.43333797	3.330133805	0.091403478	-3.451607128	0.000887536	0.021738166	Down	0.494348	1.16421	0.614327	0.0733154	0.0780736	0.0238308	UVI4
AT2G42530	831.2546729	105.4868036	1557.022542	14.7603538	3.883655397	3.45E-08	9.87E-06	Up	3.07512	5.96754	1.16988	36.2603	38.5668	73.0202	COR15B
AT2G42540	13412.17647	823.1521091	26001.20083	31.58735858	4.981275395	0.033244698	0.246518536	Up	10.8654	44.2879	18.4953	219.189	255.871	1643.27	COR15A
AT2G42580	329.9035354	498.8338288	160.973242	0.322699129	-1.631738411	0.000421444	0.012867395	Down	6.43544	8.71414	5.39256	2.53281	1.873	1.66256	TTL3
AT2G42600	18227.6136	12133.98285	24321.24435	2.004390862	1.003163865	0.00153508	0.032321389	Up	131.088	86.5953	164.472	176.898	201.14	287.892	PPC2
AT2G42790	1830.763926	917.5639976	2743.963855	2.990487707	1.580380787	0.030990961	0.237352571	Up	22.9382	6.84854	22.4634	27.8121	33.9677	74.1954	CSY3
AT2G42820	11.57600854	21.72928439	1.422732686	0.065475359	-3.932904136	0.005589382	0.078591776	Down	0.672268	0.594607	2.38203	0.0636388	0	0.123768	HVA22F
AT2G43140	18.66244611	36.98763552	0.337256706	0.009118093	-6.777052139	5.85E-06	0.000501347	Down	0.622043	0.294366	0.985402	0	0	0.0178959	F14B2.8
AT2G43150	1481.816202	2314.191824	649.4405788	0.280633858	-1.833239019	0.002616072	0.047047698	Down	85.0009	66.9177	141.846	33.7473	23.7409	14.5431	F14B2.9
AT2G43500	1332.384905	745.6474714	1919.122338	2.573766306	1.363881065	3.78E-05	0.00205446	Up	6.54587	5.03269	9.95691	14.8653	14.7581	17.3081	NIN-like protein 8
AT2G43580	25.86187599	11.90413069	39.8196213	3.345025549	1.74201723	0.037242471	0.265043616	Up	0.319038	0	1.09172	1.61403	0.893249	1.47072	F18O19.31
AT2G44130	246.5526813	376.3975871	116.7077754	0.310065153	-1.689356699	0.002033681	0.039358428	Down	8.47228	10.646	5.14091	1.95108	1.82018	2.91705	F6E13.26
AT2G44180	651.3573197	897.5183514	405.196288	0.451462956	-1.14732048	0.017952687	0.168658866	Down	20.5147	7.66563	19.9135	5.26506	5.10251	9.09926	MAP2A
AT2G44210	3064.853401	4441.943762	1687.763039	0.37996047	-1.396078763	1.07E-05	0.000763811	Down	100.375	73.83	96.6623	35.233	31.3621	20.55	F4I1.2
AT2G44300	51.39260451	81.00485019	21.78035884	0.268877219	-1.894980569	0.010259647	0.118334633	Down	1.94109	5.24976	3.68455	1.09122	0.617071	0.919139	F4I1.11
AT2G44450	16.39873122	30.9380116	1.859450835	0.060102467	-4.056431969	0.002301622	0.042647175	Down	0.202198	0.714327	1.14519	0	0.0748082	0.0453592	BGLU15
AT2G44500	421.7734933	724.1607019	119.3862847	0.16486159	-2.600672781	0.000928597	0.022493128	Down	21.5205	5.91542	14.8107	1.82663	1.68326	2.80251	F4I1.31
AT2G44580	33.36190451	52.94101631	13.78279271	0.260342428	-1.94151765	0.009784983	0.114766905	Down	1.87265	1.49062	1.64884	0.745726	0.301084	0	F16B22.7
AT2G44690	16.02471871	29.52524533	2.524192094	0.085492671	-3.548055437	0.00241114	0.044124353	Down	0.425401	1.64658	2.05742	0.14664	0.104044	0.0952389	ARAC9
AT2G44740	40.69038707	76.65366323	4.72711091	0.061668428	-4.019324119	0.018038938	0.169271225	Down	2.50013	8.41748	1.8182	0.39561	0.233619	0.108667	CYCP4;1
AT2G44830	145.9945195	246.4612417	45.52779738	0.184725992	-2.436541218	1.60E-05	0.001049022	Down	1.70265	3.08603	3.80443	0.774619	0.418161	0.28126	T13E15.16
AT2G44840	22.92331155	44.42389042	1.422732686	0.032026296	-4.964599215	0.010376166	0.119344374	Down	2.79047	0.170327	1.32107	0.0299653	0.0310867	0.0576922	ERF13
AT2G44930	31.72138469	58.64816389	4.794605499	0.081752014	-3.612601922	2.82E-05	0.001621385	Down	0.795173	1.37474	2.21079	0.0978962	0.154944	0.0708662	T13E15.6
AT2G45010	382.2022452	521.4988386	242.9056518	0.465783687	-1.102267982	0.00265651	0.047473055	Down	15.0878	10.7208	16.2128	6.44732	4.60971	6.30917	T14P1.19
AT2G45050	14.39935838	26.2008188	2.597897958	0.099153312	-3.334195228	0.011901841	0.130090062	Down	0.238579	0.574747	1.23468	0.0749073	0.0788546	0	GATA2
AT2G45130	6.547167561	0.592164165	12.50217096	21.11267735	4.400037637	0.028765878	0.227630308	Up	0	0	0.0356523	0.252881	0.469932	0.36291	SPX3
AT2G45135	11.39224774	2.414924789	20.36957069	8.434867533	3.076365412	0.022401197	0.196053667	Up	0.164462	0.0835227	0.0824891	0.868698	1.08426	0.373585	AT2G45135
AT2G45180	10032.73992	13526.31512	6539.16472	0.483440217	-1.048590599	0.043959092	0.292853507	Down	1800.3	2103.8	895.581	855.29	777.965	395.38	F4L23.31
AT2G45560	731.0190237	397.8452098	1064.192838	2.67489167	1.419480465	3.66E-05	0.002020897	Up	5.92309	8.53819	6.36559	14.8978	18.8785	15.1094	CYP76C1
AT2G45570	140.6573947	6.854397978	274.4603914	40.04150216	5.323424193	0.044534699	0.294692319	Up	0.271313	0.0330422	0.0514024	2.24514	0.391692	10.7034	CYP76C2
AT2G45600	530.0382104	341.2382005	718.8382203	2.106558467	1.074887958	0.002412563	0.044124353	Up	12.5992	8.10757	12.8565	19.9327	20.094	21.6636	F17K2.13
AT2G45660	2930.22114	1726.486587	4133.955694	2.394432557	1.2596838	0.001391806	0.030161123	Up	48.5033	40.0997	41.8788	76.4275	73.9831	137.184	AGL20
AT2G45680	444.9255945	646.7088686	243.1423203	0.375968743	-1.41131537	0.000733884	0.018953635	Down	15.593	7.52114	15.1954	4.99706	3.23021	4.42517	TCP9
AT2G45790	850.8896846	1135.402868	566.376501	0.498833072	-1.003370977	0.002443078	0.044538428	Down	51.7406	36.2782	39.8017	18.9145	20.7805	15.8963	PMM
AT2G45820	4111.732372	2573.980465	5649.484279	2.194843495	1.134118071	0.000288805	0.009795985	Up	77.499	101.25	80.2247	148.93	160.164	208.234	F4I18.20
AT2G45830	138.6708347	84.42919596	192.9124734	2.284902411	1.192132548	0.007345016	0.095234618	Up	1.65135	0.983234	1.59729	2.77569	2.11929	2.97317	DTA2
AT2G45870	25.91141755	39.23384149	12.58899361	0.320870787	-1.639935644	0.049578544	0.314586165	Down	0.524144	0.935794	2.03782	0.373062	0.347255	0.384101	F4I18.15
AT2G45900	16.91393188	29.90669456	3.921169199	0.131113427	-2.931112664	0.007345492	0.095234618	Down	0.298343	0.346672	0.494044	0.0641671	0.0275456	0.0376855	TRM13
AT2G46100	2578.295736	1570.491273	3586.100199	2.283425742	1.191199873	0.000205907	0.007512402	Up	50.9141	29.8212	57.8405	81.6276	88.8727	119.109	T3F17.25
AT2G46140	35.17821591	53.75657971	16.59985211	0.308796657	-1.695270961	0.02006649	0.181631636	Down	1.72781	1.83866	3.74421	0.835901	0.596183	0.506438	late embryogenesis abundant 27
AT2G46210	26.22082076	41.12462421	11.3170173	0.275188345	-1.861508723	0.027509842	0.220859708	Down	1.17514	0.749365	1.20944	0.543812	0.0757968	0.160971	SLD2
AT2G46330	735.6978594	1226.24997	245.1457486	0.199914988	-2.322541454	8.18E-11	4.63E-08	Down	70.5315	71.9613	61.7306	13.841	7.45043	14.6026	AGP16
AT2G46430	1309.362213	2138.01399	480.7104364	0.224839706	-2.153031263	0.022741425	0.197982349	Down	49.6558	10.053	59.9068	6.45064	5.33508	12.2947	CNGC3
AT2G46440	2959.169647	4838.737704	1079.601589	0.223116369	-2.16413173	0.003182731	0.053776039	Down	113.979	32.0257	111.929	18.2803	14.8225	17.1374	CNGC11
AT2G46550	1469.380997	942.5440004	1996.217993	2.117904302	1.082637402	0.019948425	0.181136702	Up	24.32	18.7357	17.7967	25.1522	32.2465	56.6893	F13A10.8
AT2G46600	3951.533876	1982.992099	5920.075653	2.985425739	1.577936683	3.53E-06	0.000345576	Up	140.92	134.754	166.829	344.646	302.174	548.921	F13A10.13
AT2G46630	516.9675919	842.8793229	191.0558609	0.22667048	-2.141331577	0.00484772	0.071350799	Down	8.841	23.1423	27.94	6.69317	4.39736	0.726955	T3A4.1
AT2G46660	308.2142174	161.4125965	455.0158383	2.818961149	1.495163595	9.10E-05	0.004084921	Up	3.57453	3.1618	3.75082	10.2203	8.22123	8.17255	CYP78A6
AT2G46680	3852.821386	988.8974934	6716.745278	6.792155226	2.76386943	0.011943634	0.130411567	Up	23.8733	10.8158	36.1222	88.2249	78.1968	259.049	HB-7
AT2G46690	1419.333148	748.043753	2090.622543	2.794786448	1.48273805	5.70E-05	0.002840319	Up	43.3425	42.4562	58.0567	90.6217	106.042	157.168	SAUR32
AT2G46720	60.62181045	32.28301881	88.9606021	2.755646943	1.46239106	0.013973235	0.14428593	Up	0.82999	0.451041	0.719231	1.31104	1.97671	1.4764	KCS13
AT2G46800	1192.804225	738.8786762	1646.729775	2.228687642	1.156194432	0.0004221	0.012870063	Up	14.0739	11.239	14.3701	20.6069	22.6409	33.0697	ZAT
AT2G46890	47.81304288	73.18789119	22.43819458	0.306583428	-1.705648379	0.008291098	0.103109772	Down	2.41278	3.30181	2.84848	1.00761	0.776015	0.525104	F14M4.28
AT2G46970	54.6414405	88.76807096	20.51481003	0.231105732	-2.113375051	0.000795695	0.020136234	Down	1.78326	1.28455	3.56175	0.560382	0.424981	0.384582	PIL1
AT2G46980	98.96387302	145.0351569	52.8925891	0.364688054	-1.455265154	0.003281681	0.054968622	Down	0.987285	0.59153	0.953752	0.386226	0.251281	0.182452	ASY3
AT2G47010	61.90511045	104.2306085	19.57961241	0.18784897	-2.412354892	0.016119484	0.15807855	Down	0.491679	1.66498	2.62988	0.333164	0.315624	0.143877	F14M4.16
AT2G47130	443.9251213	810.4835944	77.36664817	0.09545739	-3.388999306	0.008527131	0.104903656	Down	29.6571	3.31911	30.8341	0.401019	0.590414	4.35671	SDR3
AT2G47440	987.4252482	1556.771061	418.0794353	0.268555503	-1.896707811	0.000545849	0.015461799	Down	23.871	39.8485	21.0784	8.3662	7.87577	3.75594	T30B22.26
AT2G47485	91.40193901	33.83320937	148.9706686	4.403090083	2.138516361	0.004157174	0.064111729	Up	3.37688	0.943141	1.32776	4.28915	6.02453	11.3498	AT2G47485
AT2G47500	238.9467144	358.9557172	118.9377117	0.33134369	-1.593599651	0.010180031	0.117746945	Down	1.79343	4.2962	3.18619	0.985311	0.941089	0.968466	T30B22.20
AT2G47670	35.51847567	15.38306913	55.65388221	3.617865964	1.855138959	0.011559053	0.127566842	Up	0.528616	0.408924	1.35869	3.27757	2.17662	1.71491	F17A22.6
AT2G47680	94.45419441	130.9407495	57.96763935	0.442701295	-1.175594501	0.017686058	0.166790073	Down	1.76293	1.02866	1.72784	0.546828	0.576803	0.583293	F17A22.7
AT2G47770	243.8022172	12.19292314	475.4115112	38.99077404	5.28506089	0.002201902	0.041488597	Up	0.63202	0.0423472	1.08548	9.6524	9.99412	39.2464	TSPO
AT2G47780	73.54327489	47.53043808	99.55611171	2.094575934	1.066658186	0.043947818	0.292853507	Up	0.955956	2.32074	3.01102	4.62401	3.12804	3.99062	F17A22.17
AT2G47860	58.26909819	88.61420522	27.92399116	0.315118677	-1.666032828	0.00571907	0.079672566	Down	0.694151	0.983203	1.29258	0.3372	0.244283	0.298709	SETH6
AT2G47890	288.1734534	84.46604406	491.8808628	5.823415412	2.541865537	0.001906343	0.037733259	Up	2.02642	0.846155	0.868424	5.20018	3.22777	9.94171	F17A22.28
AT2G48030	190.0542841	309.8849368	70.22363138	0.226611955	-2.141704121	5.97E-07	9.19E-05	Down	6.39344	3.73047	4.71643	0.796056	0.85933	1.35242	T9J23.18
AT3G01080	92.97901881	171.7111665	14.24687116	0.082969975	-3.591266841	0.00336572	0.055703036	Down	4.48438	0.595354	3.87978	0.0753002	0.236521	0.382852	WRKY58
AT3G01140	18.90174552	31.33593505	6.467555997	0.206394224	-2.276525498	0.022759077	0.197982349	Down	0.224779	0.744841	0.904391	0.256851	0.0674132	0.0204353	MYB106
AT3G01600	14.26049533	25.98081514	2.540175522	0.097771202	-3.354446602	0.006077214	0.082875765	Down	0.298153	0.791298	0.359502	0.0821711	0.0438671	0.0202531	NAC044
AT3G01670	555.4520141	931.3471766	179.5568515	0.192792608	-2.374878355	0.000108503	0.004614228	Down	7.86846	16.7001	11.8284	2.79841	1.86602	1.52796	SEOa
AT3G01680	640.6617457	1030.259601	251.0638903	0.24368993	-2.036881458	7.47E-05	0.003529019	Down	8.88223	16.6109	13.539	4.45705	2.41165	1.83762	SEOR1
AT3G01690	3019.096085	4109.854849	1928.33732	0.4691984	-1.091730001	0.000623332	0.016990676	Down	55.7333	76.341	69.4728	37.2929	27.5217	20.2649	F4P13.23
AT3G01710	20.07061805	35.49404233	4.647193771	0.13092884	-2.933145182	0.003698494	0.05993233	Down	0.20427	0.308149	0.373916	0.0383512	0.0820518	0.112087	F4P13.26
AT3G01860	296.3097268	425.6762246	166.9432291	0.392183588	-1.350398932	0.000396811	0.012281064	Down	9.02154	9.91986	12.6162	4.2646	3.52806	2.69502	F28J7.19
AT3G01930	65.18304148	94.44039714	35.92568583	0.380405916	-1.39438841	0.028462664	0.226261179	Down	1.93366	0.722876	2.28788	0.593304	0.6751	0.325727	F28J7.26
AT3G01940	17.98852715	31.2916824	4.685371902	0.149732183	-2.739543756	0.008854157	0.107705321	Down	1.89865	3.55774	3.77817	0.756743	0.299979	0.182422	F1C9.28
AT3G01950	69.92780689	121.1238983	18.73171546	0.154649212	-2.69292861	0.001533521	0.032321389	Down	7.24633	16.2425	23.4454	4.38565	1.40992	0.687907	F1C9.27
AT3G02120	34.68566275	69.01808536	0.353240133	0.005118081	-7.610181378	3.73E-07	6.59E-05	Down	2.3122	6.69862	8.21147	0.0823192	0	0	F1C9.2
AT3G02180	621.5890372	831.9246536	411.2534208	0.494339745	-1.016425192	0.003241953	0.054410938	Down	25.9141	29.9776	28.6424	14.8866	13.1693	10.1741	SP1L3
AT3G02410	41.52702083	16.93955796	66.11448369	3.902963928	1.964570129	0.007464085	0.096220773	Up	0.182247	0.342585	0.0718644	0.608369	0.370915	0.829335	ICME-LIKE2
AT3G02480	165.7814061	3.415067825	328.1477444	96.08820709	6.586287475	0.045779365	0.299772027	Up	0.117197	0.349611	0.173964	3.38163	3.37465	47.722	F16B3.11
AT3G02640	31.9102962	57.43629818	6.384294217	0.111154347	-3.169363725	9.26E-05	0.004122836	Down	3.20193	3.96536	6.84757	0.0763536	0.857976	0.352279	F16B3.27
AT3G02820	43.16760987	76.18694021	10.14827954	0.133202351	-2.908308551	4.53E-05	0.002374033	Down	2.94624	3.11287	2.28372	0.255805	0.391373	0.354593	F13E7.24
AT3G02840	23.25146114	42.36615253	4.136769758	0.097643272	-3.356335549	0.048938112	0.312584935	Down	2.66226	0.185486	1.12422	0.0570935	0	0.256435	F13E7.22
AT3G02850	44.13089854	13.5447215	74.71707557	5.516324242	2.463707259	0.000379134	0.011913247	Up	0.0888266	0.0722148	0.180673	0.661423	0.946525	0.722235	SKOR
AT3G03130	11.60827584	22.87929497	0.337256706	0.014740695	-6.084051658	0.000504901	0.014735782	Down	0.199226	0.351651	0.651711	0	0	0.0168328	T17B22.18
AT3G03170	31.06615143	11.46183407	50.67046879	4.420799365	2.14430726	0.033288989	0.246766084	Up	0.283417	0.294003	1.19606	1.30101	1.49211	3.77929	T17B22.14
AT3G03440	560.477569	310.4862144	810.4689236	2.610321767	1.384227655	0.004511777	0.06786864	Up	9.8094	4.63021	11.8972	15.0864	16.295	28.7893	T21P5.14
AT3G03450	193.0908921	283.3547306	102.8270536	0.362891607	-1.462389404	0.030752437	0.235968552	Down	2.41392	5.50984	6.16263	2.94483	1.0769	0.518357	RGL2
AT3G03480	200.6158392	17.55296123	383.6787171	21.85834698	4.450112397	0.028624588	0.227100131	Up	0.522535	0.344422	0.436643	4.2003	2.37912	18.3718	CHAT
AT3G03530	16.28974536	5.507002935	27.07248779	4.916011142	2.297488186	0.041251641	0.282027851	Up	0.0407923	0.10411	0.207554	0.194516	0.810237	0.448451	NPC4
AT3G03850	18.4110437	33.99616634	2.825921067	0.083124698	-3.588578992	0.014239557	0.145994048	Down	1.53795	5.26935	1.98527	0.674997	0	0	SAUR26
AT3G04030	402.8789137	234.8382251	570.9196023	2.431118708	1.28162034	0.004526067	0.06803837	Up	3.21876	3.98339	5.25307	6.63897	8.25584	13.5919	MYR2
AT3G04040	80.86073373	35.34178695	126.3796805	3.575927858	1.838317632	0.000962149	0.023107915	Up	2.02471	1.67697	1.62957	4.80851	4.17742	8.94047	T11I18.15
AT3G04200	13.72422161	26.05146612	1.396977106	0.053623742	-4.220984284	0.001595945	0.033216798	Down	1.78819	1.25875	1.26986	0.192374	0	0.059105	T6K12.18
AT3G04210	2500.770904	4689.114839	312.4269684	0.066628133	-3.907724716	1.29E-06	0.000168434	Down	134.637	44.2131	100.318	4.91918	4.12183	7.36644	T6K12.17
AT3G04220	75.33179111	114.1932962	36.470286	0.319373266	-1.646684541	0.028033697	0.224111084	Down	1.57727	0.841137	2.33059	0.0862337	0.10638	1.07902	T6K12.16
AT3G04300	7.276434074	14.19962801	0.353240133	0.024876717	-5.329060062	0.01134944	0.126238806	Down	0.393359	1.65255	1.52634	0.082838	0	0	T6K12.8
AT3G04420	62.65899092	36.00157887	89.31640296	2.480902387	1.310864973	0.022805092	0.197982349	Up	1.02855	0.429366	1.20947	1.49701	1.62122	2.51327	NAC048
AT3G04630	116.6375584	193.66914	39.60597689	0.204503293	-2.28980402	0.001556414	0.032539514	Down	2.55187	5.79198	3.45434	1.08609	0.375302	0.390688	WDL1
AT3G04850	26.26118457	42.26507225	10.2572969	0.242689681	-2.042815328	0.0165502	0.160356197	Down	0.48583	0.580329	1.02321	0.289454	0.0577633	0.0876562	T9J14.20
AT3G04870	4646.649749	3086.774752	6206.524747	2.01068275	1.007685468	0.001435663	0.030845629	Up	65.4026	56.9181	61.4517	91.6996	110.616	123.566	ZDS
AT3G05165	2195.819961	1258.98324	3132.656683	2.488243357	1.315127592	6.34E-05	0.003097049	Up	24.6984	5.83869	28.0801	39.812	42.5724	48.6587	AT3G05165
AT3G05220	819.4576935	1107.102501	531.8128864	0.480364633	-1.057798159	0.001540964	0.032400345	Down	9.38099	9.64408	8.89025	5.12574	4.28478	2.54077	T12H1.19
AT3G05230	131.6061815	175.9373502	87.27501281	0.496057334	-1.01142122	0.023245015	0.200264748	Down	2.28736	1.51583	2.30075	0.460954	1.07661	0.740254	T12H1.20
AT3G05320	154.4603505	233.6276629	75.29303802	0.322277923	-1.633622731	0.000203445	0.00749393	Down	5.56424	5.69394	4.20004	1.14754	1.87138	1.49735	T12H1.29
AT3G05330	45.39241496	66.21051688	24.57431305	0.371154225	-1.429909305	0.030068464	0.232929972	Down	0.868982	0.850624	1.43695	0.462932	0.228584	0.324678	ATN
AT3G05490	274.0016991	376.1802561	171.8231422	0.45675747	-1.130499771	0.002956356	0.050824166	Down	10.2798	13.4494	12.4405	6.83648	5.71487	2.13982	RALFL22
AT3G05620	22.69540844	42.94033065	2.45048623	0.057067242	-4.131193355	0.003956151	0.062523899	Down	0.450128	0.495675	1.60022	0.0373772	0.0198791	0.0548957	F18C1.11
AT3G05630	263.4592328	132.6230298	394.2954358	2.973054049	1.571945691	0.039422865	0.275024018	Up	1.26312	0.335269	2.07844	1.95045	2.37361	5.34256	PLDP2
AT3G05640	773.4932442	155.4123952	1391.574093	8.954074039	3.162544248	1.80E-10	9.04E-08	Up	2.18741	3.7682	3.36545	24.2342	16.4683	33.0145	F18C1.9
AT3G05730	308.4486448	582.2895742	34.60771538	0.059433857	-4.072571177	0.049803614	0.315445995	Down	11.6051	56.5248	10.059	2.56865	1.6479	0.0444061	F18C1.19
AT3G05740	28.59900759	49.853462	7.344553173	0.147322831	-2.762947066	0.000933677	0.022567859	Down	0.78172	0.684475	0.741379	0.0484931	0.0867867	0.0477294	RECQI1
AT3G05890	47.58175695	12.05702146	83.10649244	6.892787967	2.785087636	9.23E-05	0.00411763	Up	1.35015	1.02384	1.40972	4.45567	10.7028	5.77373	RCI2B
AT3G05936	338.1902577	199.6010673	476.7794481	2.388661817	1.256202614	0.018449884	0.171773731	Up	13.8012	15.1523	12.8933	17.0447	28.0805	44.44	AT3G05936
AT3G05937	202.5045758	119.5353595	285.4737922	2.388195371	1.255920864	0.002182768	0.041221145	Up	8.35863	3.82091	7.49369	12.5408	11.5367	17.3773	AT3G05937
AT3G06020	26.01473596	41.92362564	10.10584629	0.241053729	-2.052573348	0.030989973	0.237352571	Down	0.781645	2.41239	1.22593	0.408337	0.465091	0.032423	FAF4
AT3G06030	29.86267546	45.01404988	14.71130105	0.326815763	-1.613450526	0.03577705	0.258270575	Down	0.471342	0.52593	0.838068	0.219245	0.287124	0.082438	NP3
AT3G06130	213.6573566	347.0923778	80.22233542	0.231126756	-2.113243812	0.019343865	0.17761185	Down	3.00268	7.57362	3.28561	1.73271	0.867349	0.350416	AT3G06130
AT3G06140	48.34090939	85.86614758	10.81567119	0.125959665	-2.988966268	0.010918414	0.123385718	Down	1.4241	4.73144	1.99082	0.702971	0.198901	0.0602723	LUL4
AT3G06370	76.21852801	127.9657653	24.47129073	0.191233106	-2.386595795	0.000375726	0.011858523	Down	1.48637	3.17251	2.17616	0.638958	0.225833	0.349133	NHX4
AT3G06510	8808.918811	5238.86216	12378.97546	2.362912992	1.240566507	8.15E-05	0.00374902	Up	74.4148	59.5714	79.4869	115.187	140.821	181.769	SFR2
AT3G06520	370.4427335	218.9119	521.9735669	2.384400148	1.253626368	0.00069749	0.018358336	Up	5.48668	4.16131	4.47639	9.12606	9.80827	10.7169	F5E6.15
AT3G06868	203.8182989	301.0436483	106.5929495	0.354078055	-1.497860663	0.008718736	0.106524839	Down	5.63425	11.5467	9.02743	4.7709	3.15402	0.542864	AT3G06868
AT3G07060	143.4580292	196.7389389	90.17711944	0.458359285	-1.125449195	0.013770223	0.143038345	Down	3.93548	2.67606	2.11457	1.9299	0.635286	0.764224	emb1974
AT3G07130	90.7383186	121.7086579	59.76797926	0.491074179	-1.025987128	0.039300394	0.274854253	Down	1.89487	2.23595	2.69009	1.06341	1.18694	0.665889	PAP15
AT3G07195	132.181644	223.8396206	40.5236674	0.18103885	-2.465628773	0.001755323	0.035570641	Down	5.40662	1.40386	4.36317	0.240908	0.594811	0.893192	AT3G07195
AT3G07320	52.43660067	96.42097749	8.452223856	0.087659595	-3.511944173	2.72E-07	5.13E-05	Down	1.67923	2.09186	1.9862	0.215272	0.181632	0.0367259	T1B9.1
AT3G07340	239.6205245	405.4634262	73.77762284	0.181958761	-2.458316575	7.60E-06	0.000611186	Down	7.35416	10.1922	5.67263	1.32408	1.49972	0.596001	CIB3
AT3G07420	104.6537504	164.0423437	45.26515702	0.27593581	-1.857595397	0.010797605	0.122481773	Down	1.42017	1.8132	3.809	0.772228	0.494199	0.497639	NS2
AT3G07540	274.8280776	453.9793841	95.67677118	0.210751357	-2.246386175	4.71E-06	0.000429656	Down	4.81061	8.80017	6.97248	1.60869	1.46997	0.764802	AT3G07540
AT3G07570	205.1668592	281.7941569	128.5395615	0.456147008	-1.132429241	0.023825742	0.20317889	Down	11.2464	4.39311	10.9447	3.39643	3.61406	3.41016	AT3G07570
AT3G07580	52.35349534	80.8196136	23.88737708	0.295564109	-1.758457004	0.0062638	0.084959354	Down	1.92976	0.870304	2.69627	0.591214	0.488152	0.576017	AT3G07580
AT3G07600	7.172384473	13.33299883	1.011770117	0.075884663	-3.720047866	0.042097085	0.285578548	Down	0.761799	0.0415773	0.635811	0	0	0.128872	AT3G07600
AT3G07690	185.6654448	248.8982605	122.4326292	0.491898292	-1.02356805	0.013753793	0.142933308	Down	5.78913	2.81099	5.79367	2.28024	1.86758	2.43502	MLP3.14
AT3G07700	7647.413673	3954.493297	11340.33405	2.867708502	1.519898384	0.005054696	0.073393466	Up	57.2023	29.368	47.7654	68.3979	104.098	170.268	AtSIA1
AT3G08510	3514.560408	2198.791855	4830.328961	2.196810466	1.135410404	0.000373464	0.011827619	Up	39.7194	22.8718	36.8346	53.2981	61.392	79.5502	PLC2
AT3G08860	2586.574995	912.50685	4260.64314	4.669162911	2.223163926	0.006676892	0.089172382	Up	16.5277	0.193864	20.0968	32.1583	35.2788	84.665	PYD4
AT3G09010	185.4227425	259.6571675	111.1883176	0.42821201	-1.223602836	0.01621749	0.15855855	Down	6.9213	2.64815	5.51085	1.87018	1.17871	2.59219	T16O11.3
AT3G09070	257.9240358	452.1760334	63.67203832	0.140812501	-2.828152672	2.38E-07	4.65E-05	Down	2.57904	4.11644	5.06456	0.782785	0.438862	0.281679	OPS
AT3G09160	187.3382867	109.9952519	264.6813216	2.406297701	1.26681514	0.002579148	0.046494533	Up	2.47324	2.78069	2.99507	5.9593	6.94941	5.57187	AT3G09160
AT3G09162	83.16569569	49.83109463	116.5002967	2.337903624	1.225215459	0.018077941	0.169356245	Up	3.00212	4.13283	2.54266	4.69273	8.19627	7.72301	AT3G09162
AT3G09390	10938.42123	6751.850823	15124.99163	2.240125267	1.16357941	0.004187363	0.064445516	Up	332.591	174.467	511.581	539.935	536.812	913.289	MT2A
AT3G09405	74.02870752	101.307764	46.74965102	0.46146168	-1.115717243	0.04139725	0.282673217	Down	1.66932	1.89803	3.03902	1.10536	0.650994	0.9353	AT3G09405
AT3G09490	81.31833061	129.5181361	33.11852516	0.255705696	-1.967443796	0.049995056	0.316211389	Down	6.44547	0.872083	6.51128	0.660281	0.660755	1.73559	AT3G09490
AT3G09650	1590.740915	1048.421859	2133.059972	2.034543589	1.024705189	0.001612847	0.033353798	Up	14.2832	13.6917	14.4552	25.0803	25.9577	26.631	HCF152
AT3G09660	76.20443246	105.2578072	47.15105768	0.447957818	-1.158565207	0.030148711	0.233271015	Down	1.41526	0.896135	1.04822	0.473848	0.294736	0.389159	MCM8
AT3G09800	104.5199008	152.2949265	56.74487523	0.372598592	-1.424305871	0.014241905	0.145994048	Down	2.37272	5.04718	4.01863	1.89424	1.33462	0.607403	F11F8.39
AT3G09910	167.3762171	85.40932668	249.3431074	2.919389686	1.545666798	0.000312415	0.010378954	Up	1.84779	0.984458	3.06351	5.496	3.1657	5.82847	RABC2b
AT3G09922	7.347311689	0	14.69462338	Inf	Inf	0.005479346	0.077381222	Up	0	0	0	2.21163	3.39368	0	IPS1
AT3G09940	103.9892438	193.493127	14.48536067	0.074862404	-3.73961481	0.008975781	0.108531223	Down	5.97811	0.435092	4.37728	0.0404143	0.0862816	0.692307	MDHAR
AT3G10010	460.8330581	647.9580865	273.7080298	0.422416257	-1.243262735	0.006609092	0.088374116	Down	6.12912	2.35658	4.9052	1.40461	1.93025	1.69861	DML2
AT3G10080	208.5876765	334.2163534	82.95899967	0.248219451	-2.010311924	0.023774161	0.202860279	Down	7.36317	24.5351	13.8423	4.78403	3.75718	1.608	AT3G10080
AT3G10110	54.37647299	75.69800311	33.05494288	0.436668624	-1.195389221	0.049632051	0.314707266	Down	2.15882	2.62708	1.17859	1.10951	0.731066	0.442693	MEE67
AT3G10150	279.9982129	175.7213335	384.2750923	2.186843707	1.128850115	0.003996487	0.063008024	Up	3.29688	3.92614	5.84035	8.94883	11.2781	7.10061	PAP16
AT3G10310	18.23636399	32.38460274	4.088125232	0.126236695	-2.985796751	0.003994742	0.063008024	Down	0.267038	0.215393	0.439209	0.0206482	0.0549361	0.0299842	AT3G10310
AT3G10410	969.1139144	573.0609901	1365.166839	2.382236555	1.252316679	0.012216836	0.132211858	Up	10.5076	7.3861	13.545	13.5177	20.5671	32.7178	SCPL49
AT3G10450	606.2921626	313.3114401	899.272885	2.870220394	1.521161521	0.038070353	0.269283618	Up	8.3392	4.83366	7.65523	11.2926	13.2617	29.4979	SCPL7
AT3G10680	25.34599285	46.38204864	4.309937066	0.092922525	-3.427827835	0.024754032	0.208346433	Down	0.23637	0.344471	1.25593	0.0267412	0.0582805	0.081435	T7M13.24
AT3G10720	367.9854937	593.0433456	142.9276417	0.241007074	-2.0528526	0.000535715	0.01524531	Down	9.79028	10.3021	4.52046	2.53807	1.95453	0.827262	AT3G10720
AT3G10840	926.9963613	605.5303735	1248.462349	2.061766682	1.04388108	0.001949178	0.038213349	Up	7.57102	8.94164	7.49299	15.717	16.2632	12.0489	AT3G10840
AT3G10880	11.37224344	20.35172309	2.392763794	0.117570575	-3.088401055	0.024132522	0.204638002	Down	0.474462	0.448043	0.732512	0.0543816	0	0.107874	AT3G10880
AT3G10910	199.6408416	65.66448954	333.6171937	5.080633323	2.345008346	0.002540497	0.046091591	Up	4.46431	1.51226	3.60998	9.0151	10.4903	23.1037	DAF-Like gene 1
AT3G10930	33.9567944	65.19955173	2.714037072	0.041626622	-4.586349713	2.14E-06	0.000240637	Down	6.16203	2.71656	8.52005	0.0839837	0	0.562783	AT3G10930
AT3G11010	3088.91052	5104.024501	1073.79654	0.210382325	-2.248914593	0.020689104	0.185614756	Down	114.117	24.3789	125.046	6.77652	6.55192	34.7408	RLP34
AT3G11040	76.92528214	108.7772084	45.07335588	0.41436397	-1.271029533	0.016700331	0.161327196	Down	1.83527	0.959045	1.67954	0.469996	0.562193	0.546794	ENGase85B
AT3G11402	124.8266827	227.7144342	21.9389312	0.096344052	-3.375660594	0.003204706	0.053945893	Down	6.94082	1.17314	7.10659	0.335007	0.109795	0.674028	AT3G11402
AT3G11410	5420.764408	2856.59332	7984.935497	2.795265059	1.482985092	0.000803494	0.020217467	Up	65.32	47.5627	90.5377	151.246	114.957	238.184	PP2CA
AT3G11420	758.1484809	479.8016462	1036.495316	2.160257939	1.111203584	0.00645391	0.086964415	Up	9.61037	7.20858	11.6381	14.1101	14.5064	25.1301	AT3G11420
AT3G11520	17.07323257	28.62870171	5.517763436	0.192735371	-2.375306737	0.027882726	0.22321967	Down	0.289423	0.844762	0.948338	0.0598348	0.0318466	0.321523	CYCB1;3
AT3G11690	759.9260022	373.1217075	1146.730297	3.073341149	1.619807919	2.17E-06	0.000241698	Up	10.7631	7.76163	9.15404	23.4758	19.8838	32.2523	AT3G11690
AT3G11700	1157.300812	1725.807121	588.7945026	0.341170514	-1.551435129	0.001124206	0.025813298	Down	26.2817	42.7581	24.647	10.8482	9.89362	7.66723	FLA18
AT3G11840	233.0707628	361.964111	104.1774147	0.287811447	-1.79680412	0.03545829	0.256824419	Down	13.2187	2.65715	13.5078	1.54034	2.09553	3.62912	PUB24
AT3G12110	125.5301518	221.644129	29.41617459	0.132718041	-2.913563599	0.014945591	0.150330895	Down	3.5712	9.43318	3.21727	1.02582	0.657398	0.377704	ACT11
AT3G12170	23.25595465	38.68268769	7.829221606	0.202396009	-2.304747253	0.0098485	0.115089087	Down	0.90052	1.5654	0.483116	0.155172	0.23386	0.0919902	AT3G12170
AT3G12220	84.91525519	166.409993	3.420517339	0.020554759	-5.604383718	2.47E-07	4.78E-05	Down	5.07451	1.27904	4.63166	0	0	0.142006	scpl16
AT3G12520	430.0240258	262.7832676	597.264784	2.272841759	1.184497243	0.001285887	0.028382354	Up	4.11853	1.14522	4.9133	7.36502	7.41287	7.50406	SULTR4;2
AT3G12580	2467.116945	1612.950206	3321.283683	2.059135906	1.042039053	0.036462905	0.261138577	Up	33.9329	4.71749	23.317	29.0459	31.5672	50.0559	HSP70
AT3G12610	298.713295	518.9079099	78.51867998	0.15131525	-2.724370703	1.10E-05	0.000782356	Down	10.3242	21.0038	16.1246	4.02763	2.17735	0.138304	DRT100
AT3G12870	8.231287745	14.9981038	1.464471694	0.09764379	-3.356327899	0.03911037	0.274366824	Down	0.516622	1.23243	1.94918	0	0.162261	0.148551	AT3G12870
AT3G13080	3630.289475	5269.157565	1991.421385	0.377939236	-1.403773794	0.030092065	0.232992084	Down	50.8841	12.1025	36.8923	8.99538	9.71812	14.7413	ABCC3
AT3G13437	45.79536573	81.24708991	10.34364155	0.127310917	-2.973571954	1.65E-05	0.001075626	Down	8.58275	4.88761	10.5583	1.22871	0.878906	0.303574	AtEWR1
AT3G13560	291.7131612	441.7193707	141.7069517	0.320807646	-1.640219566	2.29E-05	0.001358207	Down	10.018	8.28388	9.49843	2.84889	2.49402	2.63105	AT3G13560
AT3G13590	17.21742812	32.34738229	2.087473944	0.06453301	-3.953818872	0.000714166	0.018592963	Down	0.889689	0.646961	1.83298	0.147744	0	0.0730283	AT3G13590
AT3G13620	409.3205803	243.499293	575.1418676	2.36198578	1.240000279	0.00068968	0.018270877	Up	8.31761	6.57823	7.60054	14.6516	15.8253	16.1212	PUT4
AT3G13650	28.41582585	48.4113947	8.420257001	0.173931304	-2.523410485	0.002343123	0.043274137	Down	1.52956	2.85775	3.4581	0.465359	0.488623	0.249562	AT3G13650
AT3G13850	12.72475673	24.74303319	0.706480267	0.028552694	-5.130229294	0.002436568	0.044455577	Down	1.75082	0.298045	2.37855	0.123794	0	0	LBD22
AT3G14060	113.5411507	18.59848518	208.4838163	11.20972027	3.486678372	0.032541952	0.24402689	Up	1.56426	0.600516	1.86337	7.24527	5.0709	27.6875	AT3G14060
AT3G14067	30792.5761	13177.6053	48407.5469	3.673470696	1.877143766	5.80E-06	0.000500773	Up	215.738	95.6703	171.374	379.306	487.86	668.523	MAG2.15
AT3G14170	55.46541351	94.37006353	16.5607635	0.175487468	-2.510560088	0.032078766	0.242142448	Down	0.711709	2.51897	1.00213	0.516473	0.177361	0.0538471	AT3G14170
AT3G14210	21728.92141	36155.50304	7302.339783	0.201970355	-2.307784544	0.04750113	0.307047306	Down	551.977	1672.31	575.659	384	120.938	5.84551	ESM1
AT3G14310	1012.696309	1578.070482	447.3221367	0.283461443	-1.818775583	7.55E-08	1.88E-05	Down	21.7484	25.5825	21.592	7.30205	6.10077	3.76963	PME3
AT3G14360	79.42176689	46.62307235	112.2204614	2.406972681	1.267219767	0.030009361	0.232750009	Up	0.843585	0.618416	1.60132	2.999	0.953218	2.40827	AT3G14360
AT3G14560	194.8406466	74.88997556	314.7913175	4.2033839	2.071551226	0.007704465	0.098200466	Up	2.22408	6.76731	3.49927	10.243	11.9409	27.1634	AT3G14560
AT3G14570	452.3278884	626.5554486	278.1003282	0.443855893	-1.171836743	0.039193068	0.274436388	Down	2.32574	3.58143	5.67032	2.34644	1.10888	1.1238	GSL04
AT3G14595	1729.40017	877.1429126	2581.657427	2.943257467	1.55741375	2.68E-05	0.001545321	Up	42.7429	39.648	49.5695	89.2773	102.531	154.366	AT3G14595
AT3G14690	4136.231917	2160.211406	6112.252429	2.829469565	1.500531619	0.000373795	0.011827619	Up	32.6681	36.8214	35.8992	62.8953	83.2465	125.019	CYP72A15
AT3G14740	34.9119889	63.83822359	5.985754198	0.093764423	-3.414815565	1.81E-05	0.001146246	Down	1.20592	1.65034	1.90991	0.192416	0.236886	0	AT3G14740
AT3G14840	1823.326832	3242.172178	404.4814868	0.124756325	-3.002815131	4.77E-06	0.0004321	Down	43.4686	17.4362	43.9205	4.90307	2.8553	3.34705	LIK1
AT3G14870	55.48282188	81.11874607	29.8468977	0.367940817	-1.442454367	0.015551329	0.154312834	Down	0.73761	1.51082	1.51508	0.253873	0.595016	0.295925	AT3G14870
AT3G14890	107.5213618	149.9150753	65.12764834	0.434430281	-1.202803428	0.012631777	0.135057336	Down	1.90508	2.35962	1.91081	0.924339	0.796883	0.548265	AT3G14890
AT3G15270	215.2213712	125.8771714	304.5655709	2.419545716	1.274736199	0.002046797	0.039510865	Up	3.28937	1.28793	2.82196	4.9674	5.82946	4.97375	SPL5
AT3G15280	25.17403332	6.587731848	43.7603348	6.642701283	2.731770039	0.001941788	0.038134549	Up	0.216558	0.068855	0.357425	1.66184	1.03281	1.77252	AT3G15280
AT3G15353	39571.72405	25836.57517	53306.87292	2.063232939	1.044906711	0.000803446	0.020217467	Up	1439.01	1561.88	1144.16	2709.31	2540.98	2368.3	MT3
AT3G15356	375.5362854	595.1894691	155.8831016	0.261905006	-1.932884459	0.00046843	0.013944419	Down	42.2352	19.8584	35.0736	2.06626	5.68008	14.2715	AT3G15356
AT3G15540	40.90788576	71.54870246	10.26706905	0.143497627	-2.800901211	0.000132141	0.005386577	Down	2.32576	2.77954	1.61154	0.41738	0.138534	0.291317	IAA19
AT3G15550	31.88296287	54.38471553	9.381210199	0.172497182	-2.535355297	0.001768456	0.035754736	Down	0.334622	0.61981	0.64434	0.098549	0.0119842	0.165981	AT3G15550
AT3G15630	25.69776008	43.28963091	8.105889241	0.187247825	-2.416979133	0.009293906	0.111192666	Down	2.73375	4.79445	1.58558	0.74935	0.209738	0.569591	AT3G15630
AT3G15650	333.1028618	615.5334252	50.67229837	0.082322578	-3.602568029	0.010310547	0.118649956	Down	11.6308	9.09418	39.1418	1.7858	1.60642	0.692776	AT3G15650
AT3G15680	187.1817634	333.1589996	41.20452729	0.123678266	-3.0153361	0.001770661	0.035767346	Down	5.62227	16.1671	9.561	2.09325	0.952061	0.347826	AT3G15680
AT3G15780	818.4347541	435.8352235	1201.034285	2.755707249	1.462422632	1.99E-05	0.001228795	Up	40.3186	22.5389	47.99	78.7838	83.0974	104.576	AT3G15780
AT3G15800	24.94182153	48.50264939	1.380993678	0.028472541	-5.134284935	0.007430557	0.095980957	Down	0.515609	0.988415	2.90659	0.0604711	0	0.0570781	AT3G15800
AT3G15840	6207.409626	3551.732599	8863.086653	2.49542622	1.319286249	3.07E-05	0.001728113	Up	53.8875	44.3699	52.8779	95.8475	104.971	129.378	PIFI
AT3G16050	81.80856326	111.3732953	52.24383127	0.469087595	-1.092070744	0.034758778	0.253753661	Down	4.48948	2.55006	5.12358	2.05672	1.49235	1.44157	PDX1.2
AT3G16175	110.1446983	62.46417839	157.8252183	2.526651632	1.337226763	0.004985442	0.072714289	Up	2.23326	2.73247	3.35751	5.38185	6.45237	5.94165	AT3G16175
AT3G16180	77.27509621	106.7484208	47.80177166	0.447798397	-1.159078732	0.030617966	0.235372362	Down	1.78833	3.04516	1.95577	1.28435	0.885256	0.607439	nitrate transporter 1.12
AT3G16330	22.3467237	42.88550772	1.807939675	0.042157357	-4.568071755	0.031753931	0.240831693	Down	0.611184	0.927509	4.30155	0.173159	0.0447553	0	AT3G16330
AT3G16530	905.5010482	1384.247226	426.7548705	0.308293824	-1.697622107	0.001715472	0.035059467	Down	67.0348	36.948	89.9932	10.2259	16.826	24.9428	MDC8.19
AT3G16620	85.72182695	117.9438297	53.49982416	0.453604265	-1.140493891	0.026837445	0.217936234	Down	0.987776	1.21855	1.36211	0.495061	0.492929	0.470413	TOC120
AT3G16660	65.69915904	101.8320814	29.56623671	0.290343046	-1.784169613	0.008105013	0.101420257	Down	6.05938	8.87769	4.19068	3.33314	1.52309	0.173015	AT3G16660
AT3G16700	107.622329	155.6307342	59.61392379	0.383047244	-1.384405754	0.004055714	0.063323994	Down	4.25234	2.58103	3.97723	1.16544	1.09229	0.90511	AT3G16700
AT3G16870	115.8995725	160.2838578	71.5152872	0.446178974	-1.164305566	0.013324367	0.13949583	Down	6.79212	6.51233	5.87856	3.31488	2.2763	2.0516	GATA17
AT3G17070	308.1959224	147.0076426	469.3842022	3.192923809	1.674878127	0.000161182	0.006244165	Up	3.05221	3.40367	5.61075	14.961	11.789	7.01758	AT3G17070
AT3G17180	61.89564076	17.52982717	106.2614543	6.061751397	2.599734686	0.015977057	0.157402029	Up	0.537698	0.265435	0.493959	1.1587	1.42734	3.4215	scpl33
AT3G17360	32.1191478	53.05605124	11.18224436	0.210762846	-2.246307529	0.004029477	0.063175948	Down	0.119529	0.283102	0.36251	0.0669364	0.0386843	0.0453745	POK1
AT3G17420	151.4753604	235.2543644	67.69635641	0.287758132	-1.797071397	7.28E-05	0.003483207	Down	3.50307	4.34128	5.93241	1.19903	0.748024	1.34473	GPK1
AT3G17520	254.7420595	0.298847873	509.1852711	1703.827657	10.7345637	0.026386255	0.216218907	Up	0	0	0.0174957	0.431279	0.640588	25.3297	AT3G17520
AT3G17680	17.61028329	32.32715093	2.893415655	0.089504196	-3.48190087	0.001652381	0.033984978	Down	0.738411	0.777335	1.12186	0.142346	0.0601553	0	AT3G17680
AT3G17690	70.27677209	124.1796325	16.37391172	0.131856661	-2.922957639	6.23E-05	0.00305149	Down	1.12507	1.12731	2.35193	0.0858845	0.018338	0.436782	CNGC19
AT3G17730	34.30554131	65.05913698	3.551945638	0.054595646	-4.195070278	3.31E-06	0.000333697	Down	0.931642	2.14262	2.66575	0.117849	0.0626157	0.116153	NAC057
AT3G17800	9475.943471	5040.487605	13911.39934	2.759931266	1.464632338	1.26E-05	0.000858854	Up	112.039	76.5027	115.333	195.873	214.047	316.134	AT3G17800
AT3G17930	3697.067698	2343.11624	5051.019155	2.155684412	1.108145986	0.000461478	0.013791913	Up	81.9237	77.1341	84.0558	133.17	161.556	195.833	DAC
AT3G18260	14.22665964	25.02302979	3.430289491	0.137085298	-2.866854242	0.01748252	0.16598639	Down	0.664118	1.17753	2.34022	0	0.0666506	0.487938	AT3G18260
AT3G18670	24.4104749	43.39356991	5.427379902	0.125073367	-2.999153477	0.024810562	0.208511947	Down	0.305791	0.430503	1.35411	0.094187	0.0994659	0.0181321	AT3G18670
AT3G18690	113.255736	167.033583	59.47788893	0.356083417	-1.489712846	0.010697629	0.12186463	Down	7.80808	3.35704	9.61101	2.08486	1.62522	2.74781	MKS1
AT3G18710	77.25875895	126.264086	28.25343186	0.223764593	-2.159946321	0.007429418	0.095980957	Down	1.5457	3.90835	2.51395	0.94436	0.459143	0.222766	PUB29
AT3G18730	41.50904097	70.61606666	12.40201527	0.175625971	-2.509421894	0.00030723	0.010243404	Down	0.599168	0.600774	0.421644	0.0909109	0.18553	0.0268106	TSK
AT3G18950	1053.841599	551.0090334	1556.674164	2.825133654	1.498319121	8.18E-06	0.00064051	Up	9.1679	9.08538	11.1654	20.3226	25.073	27.1732	AT3G18950
AT3G18960	20.70201501	36.12141146	5.282618572	0.146246184	-2.773529118	0.005233379	0.07546205	Down	0.554347	1.19387	1.13285	0.144783	0	0	AT3G18960
AT3G19050	77.42478288	147.0809332	7.768632535	0.05281876	-4.242805753	6.48E-07	9.65E-05	Down	0.335441	0.488152	0.865414	0.0412662	0.0121527	0.0259804	POK2
AT3G19170	13934.75712	7396.553534	20472.9607	2.767905431	1.468794653	5.01E-06	0.000447709	Up	90.4337	67.9275	58.6368	136.588	169.203	230.372	PREP1
AT3G19210	24.59864031	37.89338011	11.3039005	0.298308055	-1.745125163	0.041753611	0.284564617	Down	0.198037	0.408051	0.30047	0.128777	0.0823652	0.0375557	RAD54
AT3G19270	179.8741001	70.31857732	289.4296228	4.115976657	2.0412348	3.32E-06	0.000333697	Up	2.60164	0.254452	0.758869	3.79092	4.89922	5.01174	CYP707A4
AT3G19290	1288.666246	788.7489632	1788.583529	2.267620767	1.181179386	0.038180078	0.269764551	Up	9.18087	5.76958	8.56221	10.1484	13.6566	26.808	ABF4
AT3G19300	40.30019902	69.34800871	11.25238934	0.162259733	-2.62362308	0.000285706	0.009705423	Down	0.750182	1.7323	1.04017	0.373678	0.138134	0.0360585	AT3G19300
AT3G19400	247.0363615	335.0610436	159.0116794	0.474575252	-1.075291224	0.011196835	0.125494642	Down	9.52138	4.17298	10.3476	4.30238	2.9687	2.96338	AT3G19400
AT3G19508	42.21777092	64.85523519	19.58030665	0.301907881	-1.727819676	0.011485619	0.127219901	Down	4.10239	7.79835	3.56081	1.27221	1.54438	0.839314	AT3G19508
AT3G19570	258.6919901	346.2228024	171.1611779	0.494367144	-1.016345232	0.009637699	0.113741943	Down	3.36947	4.73986	3.31763	2.15382	1.7906	1.17488	SCO3
AT3G19680	539.76733	787.6985433	291.8361166	0.370492137	-1.432485171	0.000317124	0.010482804	Down	23.2222	15.7325	12.2317	6.17798	5.19306	5.37858	AT3G19680
AT3G19820	1540.368222	2250.85787	829.8785734	0.368694347	-1.439502797	0.00255147	0.046131263	Down	25.8736	40.7603	29.4874	16.3768	11.057	4.28297	DWF1
AT3G19850	660.3986906	997.6305144	323.1668668	0.323934425	-1.626226302	0.005684176	0.079509554	Down	24.3551	27.2816	12.0218	7.55631	7.56062	3.42127	AT3G19850
AT3G20100	3244.144173	1534.426504	4953.861841	3.228477759	1.690854089	0.000233619	0.008323472	Up	39.1427	16.6224	35.541	80.135	59.1538	120.898	CYP705A19
AT3G20150	40.41391648	66.37673812	14.45109485	0.217713242	-2.199498936	0.001883926	0.037387677	Down	0.29713	0.548446	0.704811	0.196127	0.089868	0.0364764	AT3G20150
AT3G20300	927.9715763	446.8612022	1409.08195	3.15328774	1.656856823	2.01E-06	0.000233015	Up	18.6247	6.30839	14.1721	30.7769	31.5278	46.9566	AT3G20300
AT3G20450	20.47567738	39.17538194	1.775972819	0.045333899	-4.463265933	0.001371984	0.029760083	Down	1.20445	3.68392	6.48263	0.19295	0.101719	0.184988	AT3G20450
AT3G20500	1368.610276	731.0052516	2006.2153	2.744460858	1.456522763	0.004102529	0.063659544	Up	20.9618	12.3253	17.9497	28.2902	36.446	62.1505	PAP18
AT3G20570	279.5174405	505.7850129	53.24986812	0.105281625	-3.247674431	3.79E-07	6.64E-05	Down	16.6419	31.5313	37.2115	3.52679	1.52124	2.69148	ENODL9
AT3G20670	124.8054401	208.1314251	41.479455	0.199294532	-2.327025966	0.001242455	0.027693885	Down	12.3214	22.0704	11.8261	3.44012	2.00788	2.73484	HTA13
AT3G20860	61.72516517	95.9575403	27.49279004	0.28650995	-1.803342854	0.005696064	0.079517868	Down	1.36634	1.99689	3.93281	1.00466	0.601299	0.431114	NEK5
AT3G21150	572.8198812	323.6207876	822.0189748	2.54006852	1.344867415	0.000105399	0.004515823	Up	8.59866	12.3009	13.7348	23.6739	23.6645	31.6157	BBX32
AT3G21210	13.97521236	26.18422406	1.766200667	0.067452855	-3.889976684	0.002538528	0.046091591	Down	0.235821	0.430703	0.909628	0.0950136	0	0	AT3G21210
AT3G21660	145.0843802	31.31961413	258.8491463	8.264761669	3.046973217	9.19E-11	4.99E-08	Up	0.308684	0.938491	0.104102	4.41031	3.23202	3.84148	AT3G21660
AT3G21670	10929.29571	6039.051115	15819.54031	2.619540721	1.389313889	1.17E-05	0.000821095	Up	134.096	117.804	117.612	256.223	297.493	289.099	AtNPF6.4
AT3G21700	281.1600871	147.1846532	415.1355211	2.820508199	1.495955131	0.002246055	0.041960982	Up	2.33546	2.61411	5.08727	6.29043	6.83752	13.4745	SGP2
AT3G21770	45.22315266	86.92988741	3.516417905	0.040451196	-4.627673835	6.05E-05	0.002977826	Down	1.36717	4.68423	3.57693	0.29065	0	0.0353082	AT3G21770
AT3G21790	1253.643233	794.2044733	1713.081992	2.156978524	1.109011812	0.012810711	0.1361514	Up	20.2224	12.1538	22.3932	25.342	28.5165	50.9706	AT3G21790
AT3G21810	524.734778	734.9814739	314.4880821	0.427885727	-1.22470254	0.000512573	0.014810293	Down	11.218	5.89501	11.947	3.4474	3.19669	4.38563	AT3G21810
AT3G21890	245.8898152	150.9758797	340.8037508	2.257339063	1.174623134	0.00276912	0.048757439	Up	5.754	4.60181	10.52	13.2131	11.8934	16.4851	BBX31
AT3G21950	40.45091318	63.50958181	17.39224455	0.273852292	-1.868530139	0.017698594	0.166838749	Down	0.859165	1.89398	1.96953	1.24859	0.0684001	0	AT3G21950
AT3G22060	758.8301522	1041.041151	476.6191531	0.457829311	-1.127118265	0.000820869	0.020498167	Down	52.0314	28.0677	44.2876	14.3685	17.2352	18.8233	AT3G22060
AT3G22070	44.96904038	65.26143963	24.67664113	0.378119779	-1.403084778	0.031920605	0.241448268	Down	5.59926	8.97851	5.46241	2.41035	2.1132	1.49356	AT3G22070
AT3G22231	5679.562796	11214.07755	145.0480399	0.01293446	-6.272636341	8.03E-06	0.000633311	Down	1229.29	197.005	1067.31	20.79	0.860548	6.96459	PCC1
AT3G22235	4879.184713	9524.057935	234.3114905	0.024602065	-5.345076786	1.20E-05	0.000832222	Down	1130.1	243.436	1092.25	29.0806	1.35423	24.5163	AT3G22235
AT3G22370	1606.071729	998.7303488	2213.413109	2.216226944	1.148105623	0.003906908	0.062158851	Up	41.8417	14.9828	22.2321	40.6698	46.6251	67.1879	AOX1A
AT3G22400	123.7887578	197.9619443	49.61557118	0.250631864	-1.99635825	2.83E-05	0.001621667	Down	1.95847	1.84652	2.79916	0.370838	0.420627	0.683779	LOX5
AT3G22540	6.682007989	13.01077584	0.353240133	0.027149813	-5.20291392	0.017402897	0.165569022	Down	0.541322	1.29359	0.672492	0.062601	0	0	AT3G22540
AT3G22560	159.9163622	25.52793746	294.3047869	11.52873347	3.527162124	2.65E-06	0.000286323	Up	2.27799	0.185586	1.649	9.63351	10.5224	20.5983	AT3G22560
AT3G22565	47.4937394	3.66764757	91.31983122	24.89874763	4.638001273	2.90E-05	0.001650591	Up	0.0343529	0.103385	0.208929	1.61412	1.44178	3.83649	AT3G22565
AT3G22740	654.7524237	362.0489786	947.4558689	2.616927336	1.387873866	0.027526932	0.220893443	Up	4.77799	7.66963	10.5694	11.4003	14.6109	29.103	HMT3
AT3G22750	482.1077311	276.1263873	688.0890748	2.491935238	1.317266575	0.00023752	0.008435867	Up	6.39983	3.60494	6.75991	8.7599	12.6722	16.229	AT3G22750
AT3G22790	73.97485249	129.4779795	18.47172549	0.142663066	-2.809316214	0.001496595	0.031732233	Down	0.350481	1.03763	0.890582	0.168215	0.0877943	0.0460466	NET1A
AT3G22840	1201.104421	235.1902965	2167.018546	9.213894356	3.203811057	3.45E-07	6.14E-05	Up	3.57513	7.38726	18.1401	88.8303	44.955	109.809	ELIP1
AT3G22930	36.03856207	56.36864791	15.70847622	0.278673994	-1.843349722	0.01346436	0.140506309	Down	1.29932	1.43159	2.39752	0.0823213	0.262242	0.717978	CML11
AT3G23010	299.2077127	487.1045412	111.3108842	0.22851539	-2.129636764	0.006194617	0.084193044	Down	15.7383	4.52952	17.0007	1.92366	1.44627	3.59628	RLP36
AT3G23050	1348.097865	1941.096677	755.0990536	0.389006412	-1.362134159	0.021450837	0.190315193	Down	27.1783	39.7806	24.8776	20.1781	8.52286	3.64767	IAA7
AT3G23090	111.4809292	153.0727438	69.88911474	0.456574521	-1.131077741	0.032221975	0.242640295	Down	1.37689	2.33746	2.84291	1.09144	1.36452	0.522271	WDL3
AT3G23110	874.2935414	1346.197001	402.3900819	0.298908764	-1.742222896	0.000348157	0.011204425	Down	33.9901	18.2586	41.9382	5.32672	7.70667	10.959	RLP37
AT3G23120	1037.230964	1818.891518	255.5704095	0.14050888	-2.831266788	0.00970506	0.114298422	Down	57.0939	10.9675	67.4574	2.35931	1.31108	13.1855	RLP38
AT3G23170	150.2993094	98.37099724	202.2276216	2.055764679	1.039675131	0.01537118	0.153185659	Up	3.77356	9.2389	4.75454	9.76475	10.8981	10.9537	AT3G23170
AT3G23290	137.2794949	215.9537077	58.60528207	0.271378911	-1.881619481	0.006603677	0.088374116	Down	4.47516	10.7515	11.94	4.04361	0.965323	1.38949	LSH4
AT3G23510	50.57071702	89.83327842	11.30815562	0.12587936	-2.989886342	0.004621709	0.068926532	Down	0.922619	1.68347	0.601801	0.0916046	0.0417975	0.217405	AT3G23500
AT3G23530	1053.895153	1533.560595	574.2297114	0.37444214	-1.417185288	4.46E-05	0.002338965	Down	19.9463	21.9108	14.9525	8.20467	6.72439	4.27523	AT3G23530
AT3G23550	24.03207246	47.37364808	0.690496839	0.014575547	-6.100306153	0.004931878	0.072249443	Down	2.80101	0.0938334	1.24941	0	0	0.0327712	AT3G23550
AT3G23670	22.84999188	40.21488143	5.485102338	0.13639484	-2.874139023	0.002077049	0.039820663	Down	0.269784	0.302486	0.392733	0.0387634	0.0500792	0.0304832	KINESIN-12B
AT3G23730	22.32809364	40.16687164	4.489315649	0.111766624	-3.16143866	0.000981382	0.023395971	Down	1.33117	2.52642	1.00606	0.239507	0.251196	0	XTH16
AT3G23740	29.28915538	56.02215182	2.55615895	0.045627647	-4.453947943	2.04E-06	0.000233015	Down	1.33396	0.91226	1.06998	0.0865922	0.0228018	0	AT3G23740
AT3G23890	74.95738439	138.1450499	11.76971887	0.085198267	-3.553032101	1.00E-07	2.37E-05	Down	0.542682	0.858947	1.17838	0.129086	0.0330209	0.0363995	TOPII
AT3G23910	637.5286356	360.2414003	914.8158709	2.539452351	1.344517404	0.000106143	0.004530888	Up	7.67143	5.70033	9.11403	13.1695	16.3949	21.061	AT3G23910
AT3G23920	9955.924822	3501.72763	16410.12201	4.686293096	2.228447188	7.39E-06	0.000599324	Up	61.7306	31.2237	43.8784	138.966	162.889	269.45	BAM1
AT3G24110	23.76757677	42.89773192	4.637421619	0.108104121	-3.209506569	0.001119531	0.025740112	Down	0.553916	2.05499	1.47474	0.122472	0.131844	0.200966	AT3G24110
AT3G24190	8690.296974	4698.695338	12681.89861	2.699025517	1.432438616	6.97E-06	0.000575825	Up	77.7912	49.988	71.4383	136.094	164.339	178.056	AT3G24190
AT3G24450	7.734976639	15.46995328	0	0	#NAME?	0.002383913	0.0438485	Down	0.257664	1.21988	1.32863	0	0	0	AT3G24450
AT3G24460	4487.834706	1489.819455	7485.849958	5.02466922	2.329028625	1.42E-12	1.29E-09	Up	18.4969	24.6828	30.7086	123.058	113.74	90.867	AT3G24460
AT3G24463	1001.943021	349.2934226	1654.592619	4.736970443	2.24396467	2.06E-07	4.09E-05	Up	10.7025	12.1257	15.2701	72.2001	50.1817	38.614	AT3G24463
AT3G24520	572.3868306	222.3783512	922.39531	4.147864686	2.052368831	2.01E-07	4.06E-05	Up	3.4986	2.93592	5.01031	13.4458	10.4623	19.2057	HSFC1
AT3G24770	460.6430286	658.6922363	262.5938208	0.398659353	-1.326771578	0.008203607	0.102314441	Down	39.3311	70.4368	74.7965	35.723	21.4815	7.43997	CLE41
AT3G24780	24.27090095	42.01652347	6.525278432	0.155302674	-2.686845428	0.002846642	0.049616671	Down	0.63713	0.589779	0.604317	0.194189	0.0585628	0	AT3G24780
AT3G25070	618.8282182	886.7169552	350.9394812	0.39577396	-1.3372514	0.000114093	0.0048283	Down	29.4094	16.6754	25.573	8.38534	7.27871	8.38673	RIN4
AT3G25100	24.98659983	46.70078829	3.272411369	0.070071866	-3.835020879	6.88E-05	0.00333905	Down	0.679674	1.08694	0.957082	0.0753265	0.0613193	0.0379179	CDC45
AT3G25130	60.31348174	112.4926683	8.134295219	0.072309559	-3.789669815	5.84E-05	0.002883896	Down	1.33429	3.3579	2.53437	0.415835	0.0226452	0.0421547	AT3G25130
AT3G25500	789.0854895	1118.29654	459.8744389	0.411227633	-1.281990884	0.0005818	0.016165062	Down	13.2298	15.8406	10.964	6.9138	5.58377	1.96529	AFH1
AT3G25600	92.63493027	129.9848591	55.28500146	0.425318778	-1.233383542	0.015327496	0.152963948	Down	8.72605	4.78748	9.32176	1.6611	2.18662	4.61753	T5M7.6
AT3G25730	23.0915635	39.63830426	6.544822738	0.16511359	-2.598469222	0.004554388	0.068282615	Down	0.792179	1.07966	1.66479	0.227186	0.180711	0.111666	EDF3
AT3G25780	123.4350422	220.2784424	26.591642	0.120718313	-3.050283542	0.004286285	0.065655328	Down	12.1429	2.08926	11.6166	1.0047	0.583088	1.10259	AOC3
AT3G25882	144.9785982	258.8441454	31.11305108	0.120199941	-3.056491904	0.0184491	0.171773731	Down	20.3774	2.07318	24.1312	0.647509	0.234301	4.1574	NIMIN-2
AT3G25980	33.34486699	60.77078013	5.918953852	0.097398023	-3.359963698	4.99E-05	0.002561386	Down	1.62155	2.23994	2.88392	0.219827	0.0472779	0.306158	MAD2
AT3G26210	775.6746417	1303.021487	248.3277961	0.190578435	-2.391543214	0.041194093	0.281818921	Down	48.522	4.66577	38.8781	1.71217	2.217	11.5386	CYP71B23
AT3G26280	3265.616959	1939.449091	4591.784826	2.367571723	1.243408131	0.000132829	0.005404912	Up	64.7101	32.2138	54.5133	77.5214	106.563	128.345	CYP71B4
AT3G26290	4432.026468	1530.970249	7333.082687	4.789827034	2.259973559	0.00102172	0.024154027	Up	38.0424	26.5726	39.4962	103.046	108.704	236.185	CYP71B26
AT3G26580	2335.106968	1172.895587	3497.318349	2.981781489	1.576174538	0.000343454	0.011084612	Up	30.3384	18.6434	19.8563	45.0564	54.0448	92.0776	AT3G26580
AT3G26690	44.25429374	63.69452302	24.81406446	0.389579249	-1.36001126	0.038545386	0.271751577	Down	2.33971	1.37942	1.43225	1.40217	0.312761	0.254127	NUDX13
AT3G26700	143.0612069	214.8754106	71.24700323	0.331573553	-1.592599158	0.000561256	0.015832728	Down	3.06829	4.64705	3.79966	1.2657	1.38771	0.482706	AT3G26700
AT3G26740	7226.793584	2637.876268	11815.7109	4.479251376	2.163257633	0.012525604	0.134302972	Up	298.025	116.739	188.51	462.267	586.716	1355.82	CCL
AT3G26760	12.77162437	23.15048494	2.392763794	0.103356962	-3.274292524	0.012121232	0.131528018	Down	0.385826	0.507727	0.895015	0.0536863	0	0.129242	AT3G26760
AT3G27025	99.11986286	6.830135649	191.4095901	28.02427359	4.808605072	0.008093463	0.101387883	Up	0.0982698	0.14589	0.050356	0.561073	1.27306	4.21377	MOJ10.10
AT3G27027	22.72587945	35.56368556	9.888073335	0.278038487	-1.846643494	0.041406429	0.282673217	Down	3.88471	4.35899	6.2075	2.18864	0.409614	1.01709	AT3G27027
AT3G27060	567.5938099	831.0446401	304.1429797	0.365976706	-1.45017627	3.56E-05	0.001976405	Down	33.5427	24.3527	27.0221	13.0928	7.74095	5.91431	TSO2
AT3G27110	1863.690609	1072.026975	2655.354243	2.476947227	1.308563131	0.002702947	0.047961933	Up	26.3456	15.3604	23.1755	33.9234	40.2629	70.0788	AT3G27110
AT3G27230	620.8909238	858.5815387	383.2003089	0.4463179	-1.163856428	0.000639666	0.017310767	Down	27.5227	17.4382	32.6765	13.3145	10.425	6.62899	AT3G27230
AT3G27250	596.1215308	314.1355251	878.1075365	2.795314335	1.483010524	2.41E-05	0.001418254	Up	3.98842	4.41102	8.63926	12.5096	14.4086	15.7818	AT3G27250
AT3G27270	158.1117179	82.81400652	233.4094292	2.818477683	1.494916144	0.000588397	0.016273695	Up	2.08043	2.32965	3.56501	5.65587	6.12918	7.22442	AT3G27270
AT3G27280	356.0407056	510.0759885	202.0054228	0.396030057	-1.336318166	0.00037582	0.011858523	Down	15.0674	11.4439	9.01674	5.0982	3.37385	4.35502	PHB4
AT3G27360	32.96549965	53.48655078	12.44444852	0.232665003	-2.103673872	0.005899768	0.081476471	Down	14.8616	23.0536	14.446	2.91459	2.22248	2.98235	H3.1
AT3G27500	9.028415163	17.66185118	0.394979141	0.022363406	-5.482716286	0.039384619	0.274986499	Down	0.0861268	0.873936	0.242376	0	0.0239231	0	AT3G27500
AT3G27540	273.3051967	393.0933722	153.5170211	0.390535766	-1.356473417	0.000470797	0.01397811	Down	12.4245	12.8162	14.7888	5.38002	4.50136	4.01664	AT3G27540
AT3G27640	17.30848191	30.68958334	3.927380475	0.127971124	-2.966109785	0.006064371	0.082800435	Down	0.767268	0.657516	0.812793	0.220587	0.0257108	0	AT3G27640
AT3G27820	7948.585027	5167.606105	10729.56395	2.076312268	1.054023435	0.000778868	0.019875859	Up	95.9945	81.8592	102.7	146.372	169.752	205.729	MDAR4
AT3G27960	157.7295821	237.3683493	78.09081488	0.328985794	-1.603902807	0.000290433	0.009826155	Down	2.75074	2.71085	2.27199	0.829875	0.625527	0.816355	KLCR2
AT3G28180	705.1935311	1221.775007	188.6120553	0.154375441	-2.695484838	8.15E-11	4.63E-08	Down	23.8663	26.8379	17.5593	4.22131	3.10345	2.09025	CSLC04
AT3G28210	48.91843247	80.57283925	17.26402569	0.214266071	-2.222524678	0.001030208	0.024228086	Down	3.73839	2.55687	3.18069	0.161003	0	1.62245	PMZ
AT3G28270	15421.68222	5911.020073	24932.34436	4.217942767	2.07653952	1.05E-10	5.51E-08	Up	89.7572	104.052	217.355	426.293	481.181	606.126	AT3G28270
AT3G28340	52.24305995	89.03072812	15.45539178	0.173596152	-2.526193129	0.000131315	0.005362586	Down	4.95267	2.6306	3.97841	0.122735	0.172278	1.40725	GATL10
AT3G28345	114.7326727	170.6325181	58.83282718	0.344792586	-1.536199342	0.001406261	0.030388713	Down	1.07242	1.6816	1.80198	0.775603	0.324373	0.297626	ABCB15
AT3G28480	509.6186114	693.7589136	325.4783091	0.469151895	-1.091873002	0.007302108	0.095063426	Down	20.2949	8.93121	18.3611	7.11959	4.8984	8.25946	AT3G28480
AT3G28580	144.2784241	261.9817573	26.57509091	0.101438708	-3.301319824	0.003114386	0.052739429	Down	3.22879	1.78016	6.86417	0.0838598	0.0463527	0.992939	AT3G28580
AT3G28600	5.996515163	11.99303033	0	0	#NAME?	0.009502298	0.11255497	Down	0.220122	0.360453	0.264916	0	0	0	AT3G28600
AT3G28740	399.9678369	117.3051461	682.6305278	5.819271794	2.54083863	6.97E-08	1.77E-05	Up	6.36477	0.989024	1.0896	12.3853	17.8278	13.8192	CYP81D11
AT3G28910	136.2275027	221.372096	51.08290951	0.230755865	-2.115560778	5.64E-06	0.000488753	Down	5.40884	6.47247	6.27809	0.717207	1.28119	1.43855	MYB30
AT3G28930	577.4140766	851.3863629	303.4417902	0.356409033	-1.488394194	0.001664867	0.034153701	Down	26.9885	9.84814	27.3817	6.56557	8.18351	5.34379	AIG2
AT3G29180	863.3317961	464.6074723	1262.05612	2.716392213	1.441691802	2.12E-05	0.001280696	Up	8.95112	7.65893	9.11033	16.2958	20.9744	25.3163	AT3G29180
AT3G29250	10.49402255	18.93253802	2.055507089	0.108570076	-3.203301574	0.025249192	0.210866635	Down	0.667562	0.308833	0.556688	0.0603835	0	0.0882681	SDR4
AT3G29575	1045.127044	364.3756618	1725.878427	4.736535965	2.243832339	7.64E-11	4.55E-08	Up	10.1557	3.81742	13.063	37.7851	30.234	44.5136	AFP3
AT3G29590	244.142879	76.76619002	411.5195679	5.360687665	2.42241808	6.79E-07	0.000100397	Up	0.23237	0.0206487	5.2806	7.56403	8.90541	8.78399	AT5MAT
AT3G30460	43.53932362	15.94192328	71.13672396	4.462242271	2.157768845	0.00154489	0.032422627	Up	0.627951	1.12945	1.2106	3.25582	4.83502	3.47104	AT3G30460
AT3G30720	168.2253197	233.6880062	102.7626332	0.439742864	-1.185267928	0.00671051	0.089473675	Down	10.2753	21.7021	16.2667	6.96504	4.9544	8.02488	QQS
AT3G30775	235.2511644	346.3580033	124.1443255	0.358427766	-1.480245692	0.017507333	0.16598639	Down	7.21083	7.70936	2.77779	2.46318	1.68633	1.45127	ERD5
AT3G32980	71.90158614	42.74271635	101.0604559	2.364390112	1.241468093	0.026189302	0.215378688	Up	3.21477	1.29094	0.47968	3.80455	3.62301	2.62976	T15D2.9
AT3G42660	99.64860965	144.2121778	55.08504152	0.381972191	-1.388460486	0.004801176	0.07076192	Down	1.85159	1.79635	1.71595	0.936798	0.525132	0.366061	AT3G42660
AT3G42670	166.572876	235.4967355	97.64901649	0.414651253	-1.270029642	0.003652859	0.059454873	Down	1.37109	1.43097	2.58442	0.749001	0.775033	0.432773	CHR38
AT3G42725	10.00943349	18.56416743	1.454699541	0.078360613	-3.673727505	0.014163684	0.145588002	Down	1.44847	1.41864	1.82953	0.239995	0.0839885	0	AT3G42725
AT3G43110	22.34825446	6.577676428	38.11883249	5.795182069	2.534853987	0.006962143	0.091897032	Up	0.346327	0.0798279	0.204472	1.34943	1.28189	0.540256	AT3G43110
AT3G43430	19.09266313	32.37895064	5.806375615	0.179325627	-2.479346422	0.012869784	0.136505387	Down	1.92306	2.68767	2.93255	0.296063	0.452947	0.410261	AT3G43430
AT3G43720	395.3741959	545.823311	244.9250807	0.448725944	-1.156093495	0.035733905	0.258084842	Down	20.6397	27.5755	14.7333	12.8886	7.48781	4.70341	LTPG2
AT3G43800	693.6815442	954.6459313	432.7171571	0.453275024	-1.141541427	0.000716964	0.018644362	Down	33.9262	31.5498	39.2042	15.8726	16.0486	9.59817	GSTU27
AT3G44100	2929.601035	1730.869989	4128.332081	2.385119684	1.254061661	0.001159561	0.026392258	Up	107.356	74.853	134.41	169.254	184.091	298.155	AT3G44100
AT3G44220	26.76589878	48.65658067	4.87521688	0.100196455	-3.319096633	0.016409341	0.159572567	Down	1.07129	3.97512	1.59954	0.268123	0.0468183	0.301392	AT3G44220
AT3G44260	375.1750176	638.4120202	111.938015	0.175338201	-2.511787745	1.24E-05	0.000853535	Down	28.2273	11.359	26.3467	3.48744	2.56047	4.13453	CAF1a
AT3G44730	97.14518464	159.6588545	34.63151481	0.216909453	-2.204835167	1.65E-05	0.001073387	Down	0.860017	1.37171	1.78121	0.322574	0.296645	0.155698	KP1
AT3G44880	3994.557363	1999.55353	5989.561196	2.995449288	1.582772409	0.036126161	0.25938377	Up	57.9648	22.9528	48.2088	64.9513	85.0816	189.074	ACD1
AT3G44960	24.76922746	48.04201637	1.49643855	0.031148538	-5.004691762	3.61E-05	0.001995825	Down	0.240935	1.23015	1.11744	0.0622148	0.0332332	0	AT3G44960
AT3G45090	315.583886	434.4275061	196.7402658	0.452872489	-1.142823194	0.002740793	0.048453849	Down	3.5313	5.88336	5.24209	2.48176	1.7702	1.75778	AT3G45090
AT3G45160	772.931925	1237.375657	308.4881928	0.249308438	-2.00399638	0.00153578	0.032321389	Down	50.3972	109.675	86.6046	34.5106	12.1128	9.5195	AT3G45160
AT3G45230	66.42145864	97.67522288	35.1676944	0.36004724	-1.473741888	0.008382506	0.103744979	Down	6.42777	6.21584	3.99036	2.25319	2.12471	0.954092	APAP1
AT3G45260	805.2505074	1210.885775	399.6152396	0.33001894	-1.599379273	3.21E-06	0.000330612	Down	28.421	16.2885	22.3365	4.41143	5.97946	9.18556	AT3G45260
AT3G45600	1713.667479	892.9742588	2534.360699	2.838111708	1.504931375	6.99E-05	0.003377445	Up	28.6391	28.8708	44.9736	70.8225	74.4197	116.742	TET3
AT3G45610	38.90443645	63.96410263	13.84477027	0.216445939	-2.207921361	0.028754702	0.227622948	Down	1.43881	3.231	1.15686	0.553556	0.227774	0.417177	DOF6
AT3G45680	53.06481494	81.81712775	24.31250212	0.297156632	-1.750704515	0.010572534	0.12086559	Down	2.27112	1.44049	2.62646	1.52051	0.156301	0	AT3G45680
AT3G45850	482.9874083	699.1776063	266.7972102	0.381587179	-1.389915397	0.025271955	0.210905129	Down	4.0156	8.40062	4.98218	2.50354	2.30339	0.975451	AT3G45850
AT3G45860	2921.479938	4369.547842	1473.412034	0.337200115	-1.568323067	0.004948541	0.072276179	Down	90.9019	48.4935	98.5461	11.9385	10.6711	47.9547	CRK4
AT3G45930	214.6770218	332.4806964	96.87334725	0.291365328	-1.779098884	0.000431797	0.013112731	Down	21.2568	34.3915	22.9913	8.61816	6.17163	6.10047	F16L2.140
AT3G45940	36.95418121	63.51963723	10.3887252	0.163551394	-2.612184042	0.000516644	0.014889876	Down	0.433448	0.959917	0.887118	0.284461	0.0706961	0.0488342	AT3G45940
AT3G45960	5.976126084	11.55727303	0.394979141	0.034175808	-4.870880752	0.029166106	0.229115966	Down	0.270978	0.696287	0.102902	0	0.0371823	0	EXLA3
AT3G46110	141.6941887	198.5817448	84.80663253	0.427061574	-1.227484001	0.022844611	0.198045681	Down	4.93379	1.59785	4.8365	1.78467	0.877194	1.58085	AT3G46110
AT3G46230	44.62709271	73.87054336	15.38364207	0.208251373	-2.263602089	0.009710165	0.114299053	Down	2.10229	1.30635	4.32582	0.512843	0.17835	0.639611	HSP17.4
AT3G46320	208.8443577	349.7871351	67.90158024	0.194122577	-2.364960174	0.000564649	0.015859188	Down	20.6789	38.7363	22.6097	5.96144	5.61712	3.1005	F18L15.40
AT3G46370	659.3522674	289.0026306	1029.701904	3.562949936	1.833072212	1.48E-07	3.20E-05	Up	5.83544	5.46747	2.1186	12.3449	13.4339	16.7552	AT3G46370
AT3G46940	100.2936219	153.9322314	46.65501237	0.303088001	-1.722191355	0.000544003	0.015442316	Down	12.1462	11.437	9.78924	4.64236	2.60075	1.71148	DUT1
AT3G47010	196.4258951	319.8185641	73.03322621	0.228358308	-2.130628816	4.56E-07	7.58E-05	Down	2.91033	2.61263	3.85685	1.03867	0.893775	0.344172	AT3G47010
AT3G47030	24.83295993	1.822760623	47.84315924	26.24763703	4.714115643	3.63E-06	0.000352049	Up	0.100312	0.0650481	0.0341491	0.833431	1.43766	2.37363	AT3G47030
AT3G47090	360.8767195	509.7490234	212.0044155	0.415899601	-1.265692793	0.043572475	0.291413424	Down	11.3362	3.18985	8.89364	2.33401	2.39582	3.69369	AT3G47090
AT3G47110	59.75401436	84.73748585	34.77054287	0.410332482	-1.285134733	0.028712958	0.227426241	Down	1.47925	1.07206	1.00623	0.471973	0.342971	0.396687	AT3G47110
AT3G47220	15.56337475	25.7189139	5.407835597	0.210266873	-2.249706521	0.038368802	0.270675328	Down	0.286104	0.244537	0.713407	0.148251	0.0527609	0.0161706	PLC9
AT3G47380	30.788368	46.96064128	14.61609472	0.311241378	-1.683894221	0.030462193	0.234639905	Down	1.66521	1.7513	4.07734	0.305188	0.62748	1.08762	AT3G47380
AT3G47570	425.3185907	675.3242506	175.3129309	0.259598157	-1.945647953	1.16E-06	0.000153791	Down	12.3895	6.6347	13.092	3.29354	2.01264	2.05253	AT3G47570
AT3G47690	30.00423252	46.76163568	13.24682936	0.283284132	-1.819678305	0.019706052	0.179408341	Down	0.777649	1.75736	1.76216	0.464242	0.495684	0.18286	EB1a
AT3G48000	6677.353368	3703.950326	9650.75641	2.605530733	1.381577272	0.00102546	0.024188832	Up	71.2912	41.7262	69.0694	97.2985	124.292	195.316	ALDH2B4
AT3G48080	345.2929123	663.9135711	26.67225339	0.040174286	-4.637583822	0.000861737	0.021283773	Down	16.8783	1.8892	13.6303	0.403392	0.165715	0.562379	AT3G48080
AT3G48160	25.33447425	40.12234517	10.54660332	0.262861088	-1.927627501	0.02608411	0.214883824	Down	0.696379	0.663686	0.857954	0.36371	0.0550209	0.249872	DEL1
AT3G48240	363.9402603	175.5379919	552.3425286	3.146569713	1.653779907	9.58E-06	0.000704018	Up	6.36248	3.44787	9.63002	19.5312	13.9113	20.5154	AT3G48240
AT3G48290	97.38132141	145.5681492	49.19449365	0.337948198	-1.565125975	0.04560901	0.299176066	Down	1.34978	4.21461	2.63736	1.42653	0.871625	0.309458	CYP71A24
AT3G48350	134.0093885	70.91714907	197.1016279	2.779322498	1.474733247	0.001334852	0.029078907	Up	0.90657	0.789313	2.06768	3.71627	3.27569	2.72555	CEP3
AT3G48460	1360.35188	677.8800925	2042.823668	3.013547219	1.591462671	1.50E-06	0.00018647	Up	16.2814	26.3828	20.0733	55.8133	61.1427	52.9361	AT3G48460
AT3G48490	26.74778833	49.19541174	4.300164913	0.087409877	-3.516059874	0.000116611	0.004894653	Down	2.85581	2.71798	4.05841	0.31617	0.204211	0.250625	AT3G48490
AT3G48630	46.32572803	82.47603246	10.1754236	0.12337431	-3.018886078	0.005697421	0.079517868	Down	1.17526	0	1.95063	0	0	0.133201	AT3G48630
AT3G48690	5752.273072	3699.150916	7805.395229	2.110050497	1.077277526	0.000675938	0.018012267	Up	123.797	78.3722	168.709	189.84	219.649	278.969	CXE12
AT3G48720	557.0239444	850.447428	263.6004608	0.309955033	-1.689869163	0.014151955	0.145533559	Down	23.5565	22.363	7.84706	6.46558	6.03595	2.22767	DCF
AT3G48770	41.95837207	75.13347485	8.783269287	0.11690221	-3.096625886	2.04E-05	0.00125123	Down	0.388159	0.528819	0.663493	0.0476261	0.0729315	0.0469117	AT3G48770
AT3G49340	128.145335	203.5194766	52.77119332	0.259293087	-1.947344353	0.00179919	0.03618212	Down	6.7916	2.98254	6.31475	0.252467	2.92982	0.400884	AT3G49340
AT3G49570	215.6959033	103.9656844	327.4261222	3.149367254	1.655062003	0.027083425	0.218745734	Up	8.49771	0.726444	7.21687	20.3703	16.9399	6.79858	LSU3
AT3G49580	322.450128	105.5811257	539.3191303	5.108101724	2.352787256	1.43E-07	3.10E-05	Up	8.28887	0.948579	7.19302	24.5095	29.0047	18.4878	LSU1
AT3G49690	34.23474316	56.06677681	12.40270951	0.221213171	-2.176490806	0.003695764	0.05993233	Down	1.09093	1.65729	2.76964	0.228046	0.343508	0.37481	MYB84
AT3G49940	191.2243938	304.8051572	77.64363033	0.25473201	-1.972947833	0.042539346	0.287630055	Down	5.28044	17.2309	8.10391	2.85133	2.04865	2.10473	LBD38
AT3G50060	137.4151451	244.3654294	30.46486092	0.124669275	-3.003822141	7.42E-10	3.17E-07	Down	7.02556	5.84565	5.66283	0.726404	0.440269	0.932607	MYB77
AT3G50140	4.484733576	8.969467153	0	0	#NAME?	0.031416217	0.239254293	Down	0.241983	0.0829585	0.18367	0	0	0	AT3G50140
AT3G50470	94.8179218	183.2766107	6.359232879	0.03469746	-4.849026132	3.15E-07	5.75E-05	Down	10.9692	3.97495	12.9064	0	0.25066	0.590601	HR3
AT3G50650	124.0657718	182.92524	65.20630357	0.356464223	-1.488170808	0.001409576	0.030402141	Down	3.71259	2.92348	4.83186	1.31161	0.983765	1.22125	AT3G50650
AT3G50770	2918.331945	297.1607738	5539.503117	18.64143455	4.220440982	0.032844851	0.244877377	Up	21.1809	6.83275	16.8372	89.2365	102.792	542.826	CML41
AT3G50840	1865.951642	1114.097009	2617.806276	2.349711251	1.232483479	0.001489136	0.031604324	Up	28.8143	11.0122	17.9856	31.3661	35.803	52.0917	AT3G50840
AT3G50980	52.96285635	0	105.9257127	Inf	Inf	0.004341962	0.0662718	Up	0	0	0	1.10463	1.80647	11.3323	XERO1
AT3G51080	92.02471435	135.7643771	48.28505161	0.355653321	-1.491456459	0.026684969	0.217442779	Down	3.11158	5.35192	2.36787	1.66285	1.45783	0.230038	GATA6
AT3G51240	2785.339294	978.9587711	4591.719817	4.690411846	2.229714606	4.60E-11	2.98E-08	Up	14.4459	16.7336	36.6466	78.2041	85.3859	118.036	F3H
AT3G51280	28.72138761	52.95345956	4.489315649	0.084778515	-3.560157499	4.98E-05	0.002560843	Down	0.669553	1.12155	1.41482	0.117724	0.0848212	0	AT3G51280
AT3G51330	293.8217462	502.505345	85.13814734	0.169427347	-2.56126134	0.043055802	0.289502089	Down	11.7976	0.876741	6.61852	0.307212	0.466135	2.46264	AT3G51330
AT3G51340	78.1343381	135.3741762	20.89449999	0.154346276	-2.695757419	2.02E-06	0.000233015	Down	2.08102	1.17836	2.73986	0.174799	0.252778	0.501377	F26O13.2
AT3G51470	14.50697825	25.27286013	3.741096374	0.148028215	-2.756055907	0.03857098	0.271847306	Down	0.128109	0.818261	0.426497	0.0570506	0.101672	0	AT3G51470
AT3G51670	869.237223	1187.855396	550.6190499	0.463540471	-1.109232791	0.001124996	0.025813298	Down	30.2222	22.2336	38.0956	9.32076	9.89705	17.7486	AT3G51670
AT3G51710	33.38682748	51.32872957	15.44492538	0.300902156	-1.732633652	0.025139281	0.210259185	Down	0.67976	1.65558	1.10134	0.1979	0.188307	0.584169	AT3G51710
AT3G51720	113.8077886	172.5837867	55.03179044	0.318869991	-1.648959765	0.000621773	0.016968639	Down	1.94101	3.50172	3.04204	0.77505	0.885448	0.80934	AT3G51720
AT3G51730	6711.849865	4392.2047	9031.49503	2.05625549	1.040019531	0.009338428	0.11125466	Up	235.998	155.55	246.673	282.518	325.219	545.491	AT3G51730
AT3G51740	80.75254463	156.1452039	5.359885313	0.034326288	-4.864542316	1.01E-06	0.000135774	Down	0.928933	1.84564	2.79472	0.091311	0.035612	0.0431882	IMK2
AT3G51860	10520.07013	858.0939276	20182.04633	23.51962376	4.555793077	0.000296216	0.009957781	Up	19.6184	6.488	23.7396	178.969	246.619	625.429	CAX3
AT3G51895	5045.413995	3360.202592	6730.625399	2.003041547	1.002192346	0.001300658	0.028630634	Up	50.8176	46.768	50.5927	105.552	67.8742	92.2833	SULTR3;1
AT3G51910	44.84592652	64.88665024	24.80520279	0.38228515	-1.387278937	0.035595492	0.257535147	Down	1.38516	1.90793	1.60036	0.756735	0.564723	0.548049	HSFA7A
AT3G52070	241.6004603	152.2882451	330.9126756	2.17293643	1.119645969	0.004113618	0.063787866	Up	13.2096	10.0586	9.13384	16.4303	18.3178	29.1675	AT3G52070
AT3G52110	31.12898521	58.75753594	3.500434478	0.059574222	-4.069167989	1.78E-05	0.001145874	Down	0.540653	0.465664	1.1952	0.139136	0	0	AT3G52110
AT3G52115	25.79750839	41.53021525	10.06480152	0.242348889	-2.044842627	0.015520146	0.154070984	Down	1.14514	0.439836	0.642255	0.170301	0.110761	0.169503	GR1
AT3G52310	122.1481154	62.86273723	181.4334936	2.886185068	1.529163811	0.001083088	0.025106336	Up	1.14342	0.954734	0.584273	1.64613	2.32175	2.40462	ABCG27
AT3G52490	93.81165139	136.5894703	51.03383251	0.373629332	-1.420320376	0.005439545	0.077156278	Down	1.4988	1.88149	1.9406	0.745535	0.438443	0.617216	SMAX1-like 3
AT3G52500	822.8513776	1202.771861	442.930894	0.368258444	-1.441209489	2.14E-05	0.001290143	Down	24.71	35.9519	27.2326	12.2265	10.3723	5.74278	AT3G52500
AT3G52520	26.09944382	45.31680819	6.882079443	0.151865935	-2.7191298	0.001895152	0.037544597	Down	2.7311	3.76602	2.69563	0.517577	0.393927	0.292711	AT3G52520
AT3G52630	30.8595603	52.75933937	8.959781235	0.169823605	-2.557891087	0.001542876	0.032410425	Down	4.22847	4.52677	6.27432	1.429	0.407167	0.372699	Replication Protein A 3A
AT3G52740	519.2613765	303.9724957	734.5502574	2.416502374	1.272920412	0.000293383	0.009891947	Up	11.5424	16.5488	17.4781	30.2173	31.1239	34.825	AT3G52740
AT3G52820	77.16790961	5.70124365	148.6345756	26.07055315	4.704349288	0.034849249	0.253869062	Up	0	0.0217197	0.361524	0.3799	1.8306	6.19868	PAP22
AT3G52870	588.5116786	789.309492	387.7138651	0.491206389	-1.02559877	0.022866988	0.198063838	Down	9.35181	15.8285	18.3117	8.84941	6.8036	3.07413	AT3G52870
AT3G52900	82.71478887	137.0502346	28.37934313	0.207072561	-2.271791695	0.000805105	0.020217467	Down	2.96322	5.21449	8.06406	1.52441	0.818503	0.6772	AT3G52900
AT3G53100	437.4417725	680.5898885	194.2936564	0.285478318	-1.808546919	0.014424683	0.147267162	Down	9.30037	21.9599	14.6516	8.08005	2.14921	1.72864	AT3G53100
AT3G53190	229.6825991	434.3586839	25.00651431	0.057571116	-4.118511003	0.00024409	0.0085091	Down	3.54772	11.859	7.04314	0.218466	0.692844	0.140476	AT3G53190
AT3G53230	1006.243202	519.5295409	1492.956864	2.873670785	1.522894793	7.22E-06	0.000593976	Up	7.95249	2.68308	7.10007	12.444	14.1382	18.6933	AtCDC48B
AT3G53760	71.65439576	110.8489229	32.4598686	0.292829806	-1.771865687	0.001270049	0.028252064	Down	0.907905	1.42436	1.55818	0.549713	0.375171	0.0714814	GCP4
AT3G53810	604.9079872	393.3335421	816.4824323	2.075801692	1.053668625	0.022508324	0.196765195	Up	9.9903	3.97054	9.52732	8.7636	14.643	18.8751	L-type lectin receptor kinase IV.2
AT3G53960	1225.831025	693.4731776	1758.188873	2.535337962	1.342178072	0.009314184	0.111210513	Up	22.5322	8.41849	15.0917	22.8237	31.212	48.5051	AT3G53960
AT3G54000	99.1513748	135.5252156	62.77753403	0.463216633	-1.110241037	0.02384554	0.203194537	Down	1.56974	2.71323	2.22256	0.773595	1.07302	0.642819	AT3G54000
AT3G54040	21.33957752	39.11743725	3.561717791	0.091051921	-3.457166741	0.000664042	0.017779038	Down	0.851772	2.09935	1.48332	0.0415796	0.127947	0.0765827	AT3G54040
AT3G54120	50.81758425	77.53357934	24.10158916	0.31085356	-1.685692994	0.007279495	0.095063426	Down	2.89402	5.62344	4.11793	1.21116	1.22564	0.749373	AT3G54120
AT3G54180	16.98493311	29.07866592	4.891200308	0.168205802	-2.571700629	0.016808526	0.162095518	Down	1.17266	0.916007	1.75436	0.295195	0.0444001	0.244306	CDKB1;1
AT3G54260	199.0141229	377.1033837	20.92486212	0.055488397	-4.171670074	2.09E-05	0.0012711	Down	4.97355	14.0487	8.62038	1.03724	0.210544	0.109853	TBL36
AT3G54270	39.09462993	56.41867318	21.77058668	0.385875552	-1.373792452	0.047642142	0.307249537	Down	1.00024	0.664758	1.69489	0.599179	0.265319	0.356321	AT3G54270
AT3G54560	94.85930121	173.4726847	16.24591773	0.093651158	-3.416559363	1.29E-06	0.000168434	Down	4.93862	8.94372	5.6019	0.863359	0.639346	0.125667	HTA11
AT3G54660	15720.49474	10196.59578	21244.39369	2.08347905	1.058994593	0.000707534	0.0185055	Up	177.927	139.55	182.788	275.871	301.025	362.371	GR
AT3G54680	548.0418796	363.4799176	732.6038415	2.015527698	1.011157609	0.003702588	0.05993233	Up	12.4225	7.40116	14.2551	17.2166	16.2045	25.9122	AT3G54680
AT3G54720	1136.921745	589.1960474	1684.647442	2.859230725	1.515627043	0.002092498	0.040017476	Up	9.02738	9.90835	4.59171	26.0065	22.6506	12.9214	AMP1
AT3G54750	152.4160021	231.2030551	73.6289492	0.318460105	-1.650815444	0.00018277	0.006891644	Down	3.9009	4.38794	3.06878	0.629403	1.19951	0.846172	AT3G54750
AT3G54780	82.2748866	131.2434858	33.30628741	0.253774785	-1.978379364	0.00020407	0.00749393	Down	2.14301	1.51295	3.20984	0.451595	0.594276	0.563215	AT3G54780
AT3G54920	528.9444046	775.7102104	282.1785988	0.363768061	-1.458909217	0.002904925	0.050322369	Down	9.13079	16.6067	12.2855	6.11816	4.29769	1.77674	PMR6
AT3G54990	24.90292892	7.599945787	42.20591205	5.553449094	2.473384068	0.004944549	0.072264522	Up	0.151813	0.257269	0.307084	0.157633	0.96704	0.847822	SMZ
AT3G55120	557.1024342	355.1766607	759.0282078	2.137044158	1.095616719	0.002096566	0.040061401	Up	8.4481	10.0622	18.6076	23.5288	27.6418	18.9479	TT5
AT3G55240	1817.461497	3042.31844	592.6045548	0.194787155	-2.360029548	1.93E-12	1.68E-09	Down	105.08	80.4762	119.954	28.6448	14.4402	8.00057	AT3G55240
AT3G55420	130.058516	201.3979552	58.71907669	0.291557462	-1.778147848	0.003697616	0.05993233	Down	4.69302	9.45013	5.80072	2.581	1.99935	0.580628	AT3G55420
AT3G55660	6.9942204	13.24022153	0.748219275	0.056511084	-4.145322319	0.029207071	0.229358127	Down	0.134934	0.261943	0.137676	0.0175203	0.0185966	0	ROPGEF6
AT3G55690	52.11119718	78.89768965	25.32470471	0.320981575	-1.639437607	0.007729609	0.098410063	Down	2.52751	3.16118	2.8413	1.09171	0.952856	0.333891	AT3G55690
AT3G55700	16.88003242	32.37907116	1.380993678	0.042650812	-4.551282981	0.000244095	0.0085091	Down	0.600987	0.412576	0.75229	0.0342755	0	0.0340109	AT3G55700
AT3G55940	99.23315383	52.0409346	146.4253731	2.813657637	1.492446793	0.008279493	0.103033688	Up	0.387529	0.79507	1.64105	2.59474	1.43413	3.41498	AT3G55940
AT3G55980	1067.928044	1551.035613	584.8204744	0.37705161	-1.407166086	0.012017689	0.130841285	Down	32.0243	12.7824	30.4406	5.17464	5.23812	14.8156	SZF1
AT3G56000	73.92780648	101.677931	46.17768193	0.454156388	-1.138738921	0.033842977	0.250187138	Down	2.36814	2.20085	1.20203	0.608091	0.922235	0.84973	CSLA14
AT3G56100	7.270902493	14.18856485	0.353240133	0.024896114	-5.327935597	0.011377785	0.126403911	Down	0.119006	0.309169	0.228002	0	0	0	MRLK
AT3G56260	207.4781212	119.6591683	295.2970741	2.467818207	1.303236122	0.001786409	0.036021136	Up	4.62877	2.38751	8.92081	13.133	11.9479	8.81051	AT3G56260
AT3G56290	5544.099591	3169.660997	7918.538186	2.498228736	1.320905575	3.34E-05	0.001865727	Up	100.625	103.821	94.5801	210.853	245.479	218.355	AT3G56290
AT3G56370	535.0827768	828.5414168	241.6241368	0.291625901	-1.777809238	1.99E-05	0.001228795	Down	8.15343	12.0153	11.0131	4.55511	2.58167	0.917633	AT3G56370
AT3G56400	3323.652343	5633.570296	1013.734389	0.179945281	-2.474369828	0.028841419	0.227831098	Down	268.419	33.402	218.036	13.3556	5.15729	65.8491	WRKY70
AT3G56410	759.4394856	1132.405321	386.4736504	0.341285619	-1.550948472	0.002379997	0.043812089	Down	9.26869	3.64993	8.91045	1.655	1.87125	3.03606	AT3G56410
AT3G56440	94.22299391	138.2491534	50.19683442	0.363089633	-1.461602355	0.004042679	0.063207713	Down	2.95519	1.85252	3.02488	0.790815	0.596116	1.02471	ATG18D
AT3G56480	341.7167045	586.4870502	96.94635887	0.165300084	-2.596840634	3.80E-11	2.60E-08	Down	6.24804	8.97788	8.57472	1.55423	1.22886	0.902297	AT3G56480
AT3G56620	34.71583821	51.59915285	17.83252358	0.345597216	-1.532836499	0.038359184	0.270675328	Down	1.32514	1.49785	1.45788	1.04704	0.162926	0.149301	UMAMIT10
AT3G56710	624.8492238	1124.393388	125.3050593	0.111442366	-3.165630305	0.012919767	0.136907174	Down	72.3969	6.74646	66.6121	3.7675	1.26656	9.12567	SIB1
AT3G56810	72.71229344	121.7313099	23.69327699	0.19463585	-2.361150629	0.000384985	0.011980611	Down	1.46267	3.58958	2.79136	0.70544	0.443424	0.181712	AT3G56810
AT3G56870	36.53198609	55.19501039	17.86896179	0.323742339	-1.62708204	0.024014093	0.204092724	Down	0.939847	0.722098	0.849177	0.239261	0.209558	0.308135	AT3G56870
AT3G56891	14.48271543	26.23541037	2.7300205	0.104058616	-3.264531667	0.007975063	0.100182027	Down	1.12301	1.49932	0.502033	0.0732781	0	0.42694	AT3G56891
AT3G56920	10.57189932	2.668512275	18.47528637	6.923440654	2.791489174	0.04195612	0.285049624	Up	0.176202	0.0214252	0	0.480947	0.389236	0.290267	AT3G56920
AT3G56970	26.46282165	49.04000184	3.885641467	0.079234122	-3.65773434	0.042288014	0.28653011	Down	4.14901	0.0429524	2.54204	0.502708	0	0	bHLH38
AT3G57020	2342.375303	1113.904607	3570.845999	3.205701797	1.680640228	0.000503307	0.014711646	Up	29.0083	20.9943	25.9469	50.2859	60.8665	103.155	AT3G57020
AT3G57240	108.8020589	215.8441284	1.759989391	0.008153983	-6.938279305	8.76E-06	0.000664066	Down	8.56476	1.25379	7.10394	0.0247044	0.0258211	0.0236455	BG3
AT3G57450	204.3377376	342.0257224	66.6497528	0.194867662	-2.359433399	8.78E-08	2.11E-05	Down	11.3618	9.36473	17.0075	2.44274	1.14143	2.92153	AT3G57450
AT3G57460	244.2818806	445.8568089	42.70695225	0.095786251	-3.3840376	0.000786836	0.019967975	Down	10.1123	3.1878	12.0808	0.448493	0.199838	1.62264	AT3G57460
AT3G57500	6.519277136	13.03855427	0	0	#NAME?	0.006084916	0.082930808	Down	0.728235	0.70534	1.23061	0	0	0	AT3G57500
AT3G57520	6914.556551	2067.680951	11761.43215	5.688223874	2.507978247	0.028171513	0.224894961	Up	29.3878	24.0746	24.3679	60.1822	87.29	248.578	SIP2
AT3G57540	318.675194	138.6301863	498.7202016	3.597486341	1.846989209	0.00947616	0.112304161	Up	2.06	1.34175	4.07803	5.41185	5.88419	13.1579	AtREM4.1
AT3G57630	622.2655742	860.5008452	384.0303032	0.446286956	-1.163956453	0.034346782	0.251802199	Down	11.5725	4.41042	14.0164	4.35546	3.53672	3.62012	AT3G57630
AT3G57680	673.6569645	167.8116084	1179.502321	7.028729013	2.813263834	0.001972529	0.038604236	Up	3.85848	2.00635	2.86896	13.1552	10.128	30.5976	AT3G57680
AT3G57700	61.51439253	110.8722545	12.15653058	0.109644479	-3.189094925	0.006058575	0.082790015	Down	5.90279	0.78118	7.18324	0.148871	0.159317	1.08261	AT3G57700
AT3G57770	149.804454	61.49873667	238.1101713	3.871789637	1.95300057	0.000272192	0.009302224	Up	3.83797	1.19132	1.06897	4.23243	7.22956	9.01972	AT3G57770
AT3G57860	9.711464658	17.25197735	2.170951961	0.125837863	-2.99036202	0.040207167	0.27767001	Down	0.176426	0.565242	0.611777	0.0518371	0.0554912	0.0510269	UVI4-LIKE
AT3G58070	386.7656395	176.7624977	596.7687814	3.376105165	1.755359844	0.000100851	0.004379352	Up	3.79964	10.0955	9.05818	19.0701	29.1701	19.0566	GIS
AT3G58120	98.96076786	197.9215357	0	0	#NAME?	0.006029076	0.082645026	Down	2.30347	11.2387	0.369069	0	0	0	BZIP61
AT3G58350	19.37235852	35.96674625	2.777970783	0.0772372	-3.69456032	0.018439199	0.171773731	Down	0.660601	0.725202	2.6752	0.0715257	0	0.106622	RTM3
AT3G58650	22.23200771	40.14786707	4.316148341	0.107506293	-3.217506989	0.002250314	0.041971236	Down	0.17581	0.444045	0.711827	0.0682718	0.0365313	0.0223055	TRM7
AT3G58940	152.9249345	209.8653739	95.9844952	0.457362229	-1.128590868	0.009306011	0.111210513	Down	2.40001	2.9321	2.86871	1.84927	0.977346	0.603577	AT3G58940
AT3G59010	162.1327203	260.6775746	63.58786606	0.243933012	-2.035443078	4.19E-06	0.000393449	Down	7.51014	3.97467	5.57156	2.03718	1.13073	0.504497	PME61
AT3G59080	99.49887649	156.8767971	42.12095588	0.268497041	-1.897021904	0.000190544	0.00713718	Down	3.50591	2.66469	4.42237	0.341108	0.646251	1.49196	AT3G59080
AT3G59100	360.7841992	625.5276589	96.04073948	0.15353556	-2.70335526	3.96E-08	1.10E-05	Down	2.91168	3.43368	5.33027	0.803403	0.401397	0.398494	GSL11
AT3G59210	721.4365042	435.7638494	1007.109159	2.311135172	1.208601641	0.000885951	0.021738166	Up	12.0795	9.56863	16.7119	19.1534	23.5495	34.2455	AT3G59210
AT3G59320	193.1032991	258.7950725	127.4115257	0.492325934	-1.022314358	0.026206696	0.215443421	Down	4.87046	4.96822	10.113	2.96702	3.18368	1.80896	AT3G59320
AT3G59330	134.9080325	187.2771059	82.53895919	0.44073171	-1.182027394	0.008230456	0.102592753	Down	6.46462	6.87373	10.1922	4.47468	2.43154	1.60073	AT3G59330
AT3G59550	47.46313039	84.01733942	10.90892136	0.129841309	-2.945178641	1.80E-05	0.001146246	Down	1.3448	1.45567	1.09344	0.21433	0.145318	0.0588164	SYN3
AT3G59570	140.8853884	218.346441	63.42433571	0.290475702	-1.783510607	0.005783643	0.080275544	Down	2.92371	0.984663	3.6629	0.553568	0.622338	0.883383	AT3G59570
AT3G59580	249.5680219	138.4500867	360.6859571	2.6051696	1.381377297	0.00044149	0.013371184	Up	2.15891	1.91899	1.55215	3.50145	4.42667	5.0844	NIN-like protein 9
AT3G59680	40.13514724	64.97151891	15.29877557	0.235468954	-2.086391241	0.003011972	0.051428564	Down	1.3816	2.30702	1.79642	0.622351	0.345894	0.158401	AT3G59680
AT3G60130	274.7684949	433.2726218	116.264368	0.268339983	-1.897866061	4.71E-06	0.000429656	Down	12.0139	10.2598	6.67451	1.7055	2.29442	2.98812	BGLU16
AT3G60320	1680.776833	2337.362406	1024.19126	0.438182482	-1.190396287	0.016998972	0.163375	Down	24.7214	38.4561	20.0647	13.2033	11.3701	7.87774	AT3G60320
AT3G60450	239.2078465	360.0102571	118.4054358	0.328894617	-1.604302697	0.009590956	0.113426965	Down	19.218	6.63457	20.5491	2.93778	3.73941	6.62726	AT3G60450
AT3G60490	8.936108404	16.35002268	1.52219413	0.093100429	-3.42506837	0.025994331	0.214540043	Down	0.544751	0.434369	0.856633	0	0.112555	0.0346102	AT3G60490
AT3G60510	128.0434438	172.1271518	83.95973572	0.487777407	-1.03570516	0.023703437	0.202747278	Down	1.48814	2.42376	1.93405	1.07346	0.867144	0.799639	AT3G60510
AT3G60520	304.4937781	188.2348912	420.7526649	2.235253316	1.160438338	0.00176265	0.035669222	Up	7.91571	9.16812	9.99915	15.3798	13.819	20.2653	AT3G60520
AT3G60540	86.10560014	145.8259543	26.38524593	0.180936556	-2.46644418	0.000406855	0.012494747	Down	10.0804	3.55097	7.3247	0.340987	0.364471	2.98537	AT3G60540
AT3G60690	1455.256211	792.2556808	2118.256741	2.673703443	1.418839456	0.001393401	0.030166801	Up	48.8848	19.9318	46.6228	65.6909	79.6995	122.752	SAUR59
AT3G60840	51.18111513	98.03009849	4.332131769	0.044191854	-4.500075742	6.12E-05	0.003005578	Down	0.586646	0.881027	2.17807	0.0603449	0.0487278	0.0299429	MAP65-4
AT3G61160	113.7313752	46.27456077	181.1881896	3.915503174	1.969197718	4.89E-05	0.002528147	Up	0.773812	0.313562	1.02755	2.6572	1.92851	2.2073	AT3G61160
AT3G61380	401.3700483	602.7364531	200.0036434	0.331826028	-1.591501039	1.31E-05	0.000880478	Down	6.85582	7.65029	8.40281	2.42739	2.6728	1.56271	TRM14
AT3G61610	28.97834838	45.08886313	12.86783364	0.285388292	-1.809001945	0.022177112	0.194621795	Down	0.688303	1.29127	1.23142	0.305234	0.352954	0.124006	F15G16.1
AT3G61640	176.3281929	235.2653618	117.3910239	0.498972832	-1.002966828	0.018071834	0.169356245	Down	14.7721	24.5972	17.0128	9.98659	7.23613	7.09614	AGP20
AT3G61820	911.4711478	1421.983125	400.9591708	0.281971821	-1.826377103	0.000200363	0.007443384	Down	31.302	26.4778	52.5696	11.5783	10.3415	4.87359	F21F14.7
AT3G61850	59.10611909	83.99937536	34.21286281	0.407299015	-1.295839771	0.04207897	0.285578548	Down	1.63877	3.30277	1.59804	1.00544	0.422574	0.984678	DAG1
AT3G61880	600.1339034	312.4705411	887.7972657	2.841219088	1.506510083	0.005242817	0.075483924	Up	8.1162	3.48138	8.57433	10.5613	15.3497	24.268	CYP78A9
AT3G61900	310.1099457	90.28760239	529.9322889	5.869380457	2.553208227	2.78E-06	0.000296171	Up	5.95965	4.17595	3.34652	16.3112	19.6974	33.3796	SAUR33
AT3G61950	48.80153698	74.25704208	23.34603189	0.314394854	-1.669350492	0.0297002	0.231383377	Down	0.903003	1.13844	2.27605	0.923935	0.215639	0	AT3G61950
AT3G62060	28.24508374	44.10079099	12.38937648	0.280933203	-1.831700949	0.022908012	0.198115772	Down	0.744265	1.22988	1.22197	0.441957	0.30204	0.12588	PAE6
AT3G62090	44.90019055	21.12617759	68.67420352	3.250668666	1.700736512	0.028147927	0.224785986	Up	0.590539	0.0491364	0.903598	1.19023	0.71276	2.45751	PIL2
AT3G62150	221.5405939	333.3277195	109.7534682	0.32926595	-1.602674767	7.44E-05	0.00352282	Down	3.58146	1.63998	2.73485	0.62665	0.82968	0.900085	ABCB21
AT3G62370	318.1801586	502.8190229	133.5412942	0.265585207	-1.912753304	8.76E-07	0.000120789	Down	12.6095	7.69056	11.3955	1.96648	1.67145	3.90233	AT3G62370
AT3G62550	1022.353177	340.1844287	1704.521926	5.010581854	2.324978146	0.011520849	0.12743852	Up	25.2136	11.3777	11.9739	37.0996	54.8786	128.341	AT3G62550
AT3G62570	24.12464803	46.48930667	1.759989391	0.03785794	-4.723260272	7.62E-06	0.000611186	Down	1.1885	0.696162	1.14257	0.0208913	0.021686	0.0594788	AT3G62570
AT3G62600	1311.099373	1963.55251	658.6462355	0.335436018	-1.575890485	0.010425349	0.119788266	Down	47.9163	17.0928	27.685	7.72002	7.98229	12.8591	ATERDJ3B
AT3G62700	8261.917252	4562.415765	11961.41874	2.621729223	1.390518689	1.20E-05	0.000832222	Up	36.9295	27.5559	46.8032	80.0435	83.3151	93.133	ABCC14
AT3G62720	161.2146283	250.7620862	71.66717028	0.285797472	-1.80693494	0.000119582	0.005000788	Down	6.09475	4.33268	2.88163	1.08596	1.17841	1.09954	XT1
AT3G62780	23.49581718	44.76295997	2.228674397	0.049788361	-4.328047675	0.008294722	0.103109772	Down	1.85722	0.0506112	1.87724	0.0536079	0.0843458	0.0258091	AT3G62780
AT3G62990	7.103860837	1.264793684	12.94292799	10.23323263	3.355190052	0.048239253	0.309784175	Up	0	0.134952	0.0477098	0.538012	0.262235	1.01735	AT3G62990
AT3G63060	53.00006675	18.75287657	87.24725694	4.652473269	2.217997861	0.013687142	0.142436938	Up	0.278551	0.260149	0.562279	1.66901	0.5484	2.55551	EDL3
AT3G63240	151.1021144	214.0700231	88.1342056	0.411707367	-1.28030883	0.003472997	0.057269004	Down	1.86905	2.28658	1.54977	0.749314	0.838794	0.481135	AT3G63240
AT3G63300	35.78940262	56.0901847	15.48862054	0.276137806	-1.856539674	0.011743794	0.129101847	Down	0.553024	0.976719	0.523938	0.296867	0.165333	0.136264	FKD1
AT4G00020	120.8641418	190.015809	51.71247447	0.272148274	-1.877535208	7.30E-05	0.003483914	Down	1.21514	1.27442	1.01055	0.34123	0.217426	0.113097	BRCA2(IV)
AT4G00240	62.16420368	85.80825788	38.52014948	0.448909586	-1.155503193	0.048133037	0.309452071	Down	0.69948	0.524616	1.15506	0.228432	0.232843	0.517949	PLDBETA2
AT4G00300	464.9808119	643.7476532	286.2139706	0.444605847	-1.169401173	0.001251593	0.027870122	Down	23.8655	15.327	19.3909	5.81992	5.85768	11.4135	A_IG005I10.16
AT4G00330	915.1007935	1313.489497	516.7120901	0.393388825	-1.345972118	0.003949438	0.062483979	Down	44.5333	18.6459	38.7264	10.281	8.93532	16.5768	CRCK2
AT4G00380	72.93007877	101.6945038	44.16565377	0.434297353	-1.203244937	0.025272445	0.210905129	Down	1.01733	1.29859	1.61541	0.724672	0.563424	0.176335	FDM2
AT4G00400	176.8855733	262.6090497	91.16209692	0.347139967	-1.526410618	0.019422426	0.177972037	Down	7.86933	7.97326	4.33536	4.48427	1.44301	0.293661	GPAT8
AT4G00460	13.66966673	27.00207676	0.337256706	0.012490028	-6.323079433	0.000564674	0.015859188	Down	0.117813	0.474048	0.538747	0	0	0.0239041	ROPGEF3
AT4G00480	27.36233994	46.36835659	8.35632329	0.180216076	-2.472200381	0.003335234	0.055401123	Down	0.435144	0.756663	1.5145	0.0811352	0.174504	0.160462	ATMYC1
AT4G00490	2377.573525	1441.170389	3313.976661	2.299503713	1.201322527	0.000176864	0.0067137	Up	28.4186	27.9982	29.2967	41.8989	60.7677	76.3745	BAM2
AT4G00630	2619.703393	1636.835184	3602.571603	2.200937296	1.138118044	0.00035536	0.011377087	Up	15.3718	9.19315	16.5434	23.6817	21.9861	35.503	KEA2
AT4G00820	86.08473159	115.5288722	56.64059099	0.490272171	-1.028345221	0.044909626	0.295875181	Down	1.52782	1.28186	2.90238	1.00512	0.602651	0.746935	iqd17
AT4G00870	80.5558021	138.8279431	22.28366109	0.160512794	-2.639239796	0.008007449	0.100477274	Down	2.29669	1.7072	5.36332	0.865711	0.264547	0.176651	A_TM018A10.7
AT4G00890	21.60449405	38.2502932	4.958694896	0.129638089	-2.947438441	0.006430211	0.086800174	Down	0.666823	1.06959	2.18898	0.133061	0.100338	0.205751	ATXYN5
AT4G00900	501.5694496	700.853558	302.2853412	0.431310276	-1.213202008	0.045898177	0.300376152	Down	13.3265	4.93928	6.06653	3.26396	2.61339	3.17457	ECA2
AT4G00905	30.86084114	47.47285496	14.24882732	0.300146838	-1.736259624	0.022812242	0.197982349	Down	1.76357	1.40616	1.98261	0.71753	0.542997	0.264865	AT4G00905
AT4G00950	144.2661659	263.3814887	25.15084316	0.095492069	-3.388475281	4.57E-12	3.69E-09	Down	8.9132	8.42281	5.59541	0.986708	0.846105	0.149783	MEE47
AT4G00955	411.5982063	603.662638	219.5337747	0.363669641	-1.459299601	0.002371032	0.043682601	Down	22.9173	11.4406	27.9958	5.7889	4.94551	9.12997	AT4G00955
AT4G00960	62.29978299	92.4455549	32.15401108	0.347815653	-1.523605232	0.009172482	0.109926615	Down	3.30097	2.48253	2.38697	0.515916	0.659449	1.21164	A_TM018A10.19
AT4G00970	183.4740656	318.8323431	48.11578799	0.150912506	-2.728215726	8.96E-10	3.69E-07	Down	6.40276	5.03751	3.9927	0.399961	0.767813	1.06917	CRK41
AT4G01060	95.6185028	62.38016417	128.8568414	2.065670124	1.046609882	0.036893534	0.263224044	Up	2.49847	1.47943	4.6531	4.748	5.74201	4.56005	CPL3
AT4G01200	34.67621969	54.89778366	14.45465572	0.263301262	-1.925213658	0.008948778	0.10832378	Down	2.38953	1.43418	3.20921	0.687832	0.504585	0.426462	F2N1.36
AT4G01250	84.38180898	114.821432	53.94218591	0.469791963	-1.089906063	0.037877961	0.268552487	Down	3.62539	3.06884	4.7911	1.13976	1.28514	2.33111	WRKY22
AT4G01270	14.50405746	26.13068269	2.877432227	0.110116994	-3.182890963	0.009466347	0.112246659	Down	0.280847	0.782827	0.359189	0.0767571	0.0413267	0.0381992	F2N1.19
AT4G01380	49.44151496	86.91438816	11.96864176	0.137706104	-2.860335586	0.000277138	0.009442719	Down	0.143804	0.814052	1.43265	0.0730792	0	0	F2N1.2
AT4G01390	540.1903341	951.2973187	129.0833495	0.135691909	-2.881593393	3.98E-05	0.002132498	Down	19.3283	20.823	43.7328	5.34221	3.24193	1.79134	F2N1.33
AT4G01430	95.66582695	42.21252784	149.1191261	3.532579869	1.820722179	0.000333269	0.010906471	Up	2.24792	0.440813	0.366131	2.56127	2.50841	4.09113	UMAMIT29
AT4G01550	331.8996815	186.1905608	477.6088023	2.5651612	1.35904949	0.007839144	0.099357301	Up	3.49711	2.47505	4.22743	5.34595	6.62891	11.6118	NAC069
AT4G01700	438.0551401	806.8290579	69.28122234	0.085868527	-3.541726754	0.001085765	0.025120633	Down	39.7091	8.9822	47.2843	1.95266	1.30712	3.75562	T15B16.5
AT4G01730	17.74402155	32.97362316	2.514419941	0.076255495	-3.713014896	0.000958375	0.023041728	Down	0.310908	0.689234	1.28009	0.149087	0.0265816	0	T15B16.11
AT4G01740	104.7004107	176.0980948	33.30272653	0.189114633	-2.402667098	0.000530428	0.015132913	Down	4.62124	2.04941	6.31559	0.681225	0.631409	0.517581	T15B16.10
AT4G01750	120.3395713	210.5923669	30.08677569	0.142867361	-2.807251735	0.00261603	0.047047698	Down	11.6117	2.65936	9.01668	0.362328	0.760263	1.76616	RGXT2
AT4G01920	80.28330285	133.3233392	27.24326647	0.204339815	-2.290957759	0.002039363	0.039434647	Down	3.94783	1.21785	4.35494	0.554299	0.496573	0.645391	T7B11.18
AT4G01950	160.371046	242.5659781	78.17611385	0.322288041	-1.63357744	0.005927805	0.081724967	Down	7.54631	6.56009	3.05026	0.975316	1.6063	2.33348	GPAT3
AT4G01985	644.0044505	70.79234332	1217.216558	17.19418373	4.103848722	0.026542771	0.217023366	Up	0.296748	0.52193	0.284709	1.88195	3.34859	13.9204	AT4G01985
AT4G02060	161.6005734	264.7768936	58.42425324	0.220654652	-2.180137933	8.56E-07	0.000118869	Down	4.56857	3.84034	3.05985	1.06295	0.8282	0.378049	PRL
AT4G02100	55.38421576	101.6576777	9.11075384	0.089621896	-3.480004938	2.04E-07	4.09E-05	Down	1.62692	2.36841	2.15182	0.199506	0.143368	0.111575	T10M13.11
AT4G02110	75.93527779	134.3562224	17.51433317	0.13035744	-2.939455172	2.69E-07	5.12E-05	Down	0.821078	0.988677	0.931034	0.116674	0.161648	0.0201392	T10M13.12
AT4G02290	30.9617169	60.00626052	1.917173271	0.031949554	-4.96806039	9.35E-05	0.004122836	Down	0.274924	1.96365	1.51556	0	0.101344	0.0230681	GH9B13
AT4G02660	97.04908839	139.4072039	54.69097286	0.392310952	-1.349930484	0.006308399	0.085461805	Down	0.50581	0.428869	0.568461	0.184211	0.184789	0.154196	T10P11.5
AT4G02800	37.1454058	67.8037113	6.487100302	0.095674708	-3.385718592	1.55E-05	0.001019781	Down	1.46764	1.87394	2.61051	0.236422	0.159202	0.117274	T5J8.12
AT4G02930	905.4550753	1211.507887	599.402264	0.494757212	-1.015207358	0.026009155	0.214540043	Down	32.5635	22.2351	13.9476	12.9493	8.87348	8.40276	T4I9.19
AT4G03100	24.38444062	37.24651354	11.5223677	0.309354262	-1.692668186	0.043929453	0.292828506	Down	0.429009	0.687329	0.989336	0.164091	0.293955	0.108821	F4C21.2
AT4G03110	706.2513955	945.3170535	467.1857375	0.494210631	-1.01680205	0.015164091	0.152071098	Down	15.4551	18.095	8.78735	5.29323	6.48315	6.79739	RBP-DR1
AT4G03115	95.8849265	137.8170655	53.95278751	0.391481181	-1.352985139	0.007964849	0.100182027	Down	1.74723	1.98628	1.60806	1.30832	0.328305	0.678128	AT4G03115
AT4G03200	2848.204006	1719.530606	3976.877406	2.312769189	1.209621294	0.00046668	0.013910624	Up	24.2032	13.9447	26.0071	33.3111	38.6808	56.9286	F4C21.12
AT4G03210	360.0060131	636.9549991	83.0570271	0.13039701	-2.939017311	0.000457601	0.013742951	Down	9.35656	27.1563	20.5243	1.89753	3.80983	0.619342	XTH9
AT4G03270	21.17257085	37.00123981	5.343901885	0.144424941	-2.791608187	0.014900033	0.15002152	Down	0.601735	2.58079	1.37564	0.297256	0.132409	0.198965	CYCD6;1
AT4G03400	1425.475661	905.5800464	1945.371276	2.14820466	1.103131446	0.000785934	0.019967975	Up	9.9779	8.17515	9.51862	13.7814	19.4762	20.7133	DFL2
AT4G03450	379.3989764	649.4379117	109.3600411	0.168391834	-2.570105916	0.030382727	0.234480903	Down	23.1222	3.19227	15.051	0.581798	0.506188	5.07454	F9H3.7
AT4G03610	51.19315423	13.89738457	88.48892389	6.367307709	2.670683486	0.000513925	0.014830402	Up	0.601719	0.213383	0.329298	2.22899	2.77322	1.20418	T5L23.10
AT4G03940	53.16894131	30.1074746	76.23040803	2.531942949	1.340244898	0.030421425	0.234498914	Up	0.311095	0.30745	0.643071	0.87595	1.64072	1.09273	T24M8.7
AT4G04220	232.9525028	407.7301495	58.17485624	0.1426798	-2.809146995	0.000521521	0.014936036	Down	10.5593	3.14354	10.164	0.781487	0.738549	1.46657	RLP46
AT4G04330	119.1696372	56.87068565	181.4685888	3.190898558	1.673962745	0.000377215	0.01188595	Up	5.68906	5.09316	2.253	13.1277	13.6574	13.1043	RbcX1
AT4G04460	88.59542194	162.2548644	14.93597952	0.092052584	-3.441397971	0.007470225	0.096245091	Down	0.777958	5.88116	4.18474	0.238217	0.529165	0.162542	T26N6.7
AT4G04540	23.83397953	38.2247713	9.443187755	0.247043669	-2.01716201	0.031956937	0.241521208	Down	0.487508	0.343898	0.648876	0	0	0.37349	CRK39
AT4G04570	1815.423933	2614.780525	1016.067341	0.38858609	-1.363693835	2.48E-05	0.001452116	Down	43.5611	31.6718	41.1647	9.28295	15.4792	15.5405	CRK40
AT4G04630	244.008662	327.0198415	160.9974826	0.492317169	-1.022340042	0.045762583	0.299772027	Down	19.8625	19.2187	10.0023	10.4274	8.17565	3.06813	F4H6.15
AT4G04695	225.692046	348.9619335	102.4221584	0.293505247	-1.768541801	0.005290749	0.075950446	Down	8.16726	2.90837	8.08629	1.02314	1.16051	2.85627	CPK31
AT4G04745	8.053612756	14.96402709	1.143198416	0.076396441	-3.710350755	0.025712585	0.21324103	Down	1.54566	0.459139	2.63563	0.0959311	0.201372	0	AT4G04745
AT4G04840	301.6816668	572.0020578	31.36127583	0.054827208	-4.18896418	2.08E-05	0.001265408	Down	22.3139	47.0254	20.6792	1.85824	2.41903	0.160544	MSRB6
AT4G05100	40.77736603	13.92956631	67.62516575	4.85479334	2.279409884	0.037685311	0.267521955	Up	0.47253	0.41888	0.816179	1.08127	1.63701	4.35593	MYB74
AT4G05110	403.7555768	263.3798456	544.1313081	2.065956516	1.046809889	0.003539373	0.05806727	Up	5.17611	5.4136	3.93161	8.63972	8.91671	10.8764	ENT6
AT4G05120	42.05924914	60.00713696	24.11136131	0.401808227	-1.315420991	0.046772022	0.303984553	Down	1.78587	1.64481	1.50507	0.514871	0.705835	0.379932	FUR1
AT4G05150	2701.425138	1763.858675	3638.991601	2.063085696	1.044803749	0.006059948	0.082790015	Up	49.1728	27.7651	40.2829	53.3136	62.5646	94.5698	C17L7.70
AT4G05190	24.77203614	47.08737476	2.456697506	0.052173168	-4.260548157	2.25E-05	0.001345837	Down	0.322943	0.361853	0.753124	0.0664912	0	0.010922	ATK5
AT4G05220	11.32409121	19.58090521	3.067277205	0.156646344	-2.674417	0.047570091	0.307053588	Down	0.877486	1.46114	1.72048	0.131815	0	0.379771	C17L7.140
AT4G05380	28.75474716	56.12850064	1.380993678	0.024604143	-5.344954901	2.89E-07	5.41E-05	Down	1.5332	0.606648	2.04542	0.0534177	0	0.025798	C6L9.60
AT4G05430	12.14171025	21.70150596	2.58191453	0.11897398	-3.071282013	0.017136694	0.164084761	Down	0.295754	0.726184	0.602641	0	0.0544644	0	C6L9.110
AT4G06534	255.6233484	107.8957697	403.3509272	3.738338661	1.902397271	1.56E-06	0.000190723	Up	2.7487	3.62944	3.37029	13.8131	8.1555	9.79672	AT4G06534
AT4G06536	120.226097	52.31603501	188.1361589	3.596147125	1.846452045	8.69E-05	0.003933735	Up	1.98554	3.01173	3.37154	12.2666	7.06858	7.45464	AT4G06536
AT4G07950	90.15316788	128.1655268	52.14080895	0.406823974	-1.297523396	0.011146697	0.125277132	Down	6.35893	6.60062	6.04446	3.16491	1.91401	1.79054	F1K3.2
AT4G08290	934.4319739	421.2071229	1447.656825	3.436923894	1.781117906	4.23E-05	0.002239025	Up	17.7136	6.9299	5.80965	21.4895	32.2916	35.3405	UMAMIT20
AT4G08470	1164.272766	1695.487895	633.0576371	0.373377857	-1.421291722	0.0064539	0.086964415	Down	36.4191	12.6728	30.5384	7.67826	7.64018	11.5879	MEKK3
AT4G08570	141.0047062	27.84767511	254.1617372	9.126856593	3.190118063	4.89E-11	3.07E-08	Up	0.353892	0.167997	2.50569	9.75205	6.36656	7.53645	T15F16.6
AT4G08685	429.0764664	632.8481223	225.3048105	0.35601719	-1.489981191	0.002136037	0.040712466	Down	30.9135	60.7087	58.6803	20.6867	16.6294	9.83102	SAH7
AT4G08770	6.293755569	12.25025443	0.337256706	0.027530588	-5.182820776	0.021567484	0.190900926	Down	0.413146	0.113341	0.960701	0	0	0	Prx37
AT4G08950	111.7764707	212.737054	10.81588743	0.050841578	-4.297847394	9.60E-15	1.97E-11	Down	6.67263	10.0327	9.2332	0.274188	0.64048	0.21629	EXO
AT4G09030	458.0232309	696.2795723	219.7668896	0.315630242	-1.663692654	3.92E-06	0.000377242	Down	57.8644	97.4075	96.7752	24.3968	25.8014	15.4874	AGP10
AT4G09420	36.13759399	53.33477749	18.9404105	0.355123081	-1.493608965	0.046551453	0.30298621	Down	2.19113	0.669413	1.23809	0.731821	0.412169	0.140886	T15G18.160
AT4G09750	947.9304649	395.6713316	1500.189598	3.791504409	1.922770401	0.000140922	0.0056629	Up	17.8971	4.26504	21.0331	34.5467	39.572	65.9985	F17A8.100
AT4G09770	9.375334687	18.41341267	0.337256706	0.018315817	-5.770766097	0.008039115	0.100818697	Down	0.553999	0.0338188	0.801127	0	0	0.03467	F17A8.120
AT4G09820	123.8327096	54.66351833	193.0019009	3.530725918	1.819964832	0.002646095	0.047389923	Up	0.171526	0.0273845	2.25278	2.39986	2.39509	2.93729	TT8
AT4G09950	40.57733134	72.18154841	8.973114265	0.124313131	-3.007949404	0.023139368	0.19973486	Down	1.19219	0.906552	3.74559	0.117899	0.252174	0.287417	T5L19.80
AT4G10380	295.0295953	166.4193583	423.6398324	2.545616307	1.348014983	0.004085233	0.063434671	Up	4.25794	0.399029	8.66363	9.31311	8.33136	10.3454	NIP5;1
AT4G10630	15.7200404	27.36793899	4.072141804	0.148792417	-2.748627087	0.013023659	0.137557075	Down	0.774873	0.953603	0.552874	0.0296101	0.190171	0.118383	T4F9.90
AT4G10843	20.61851059	8.772203215	32.46481797	3.700873905	1.887865981	0.043238088	0.290402077	Up	0.0808336	0.11321	0.369162	0.165599	0.759204	0.658664	AT4G10843
AT4G11000	112.5458163	216.1311572	8.960475477	0.041458509	-4.592187965	9.18E-05	0.004104476	Down	10.2062	2.11272	9.98884	0.389273	0	0.439854	T22B4.2
AT4G11100	443.6366944	608.3787221	278.8946668	0.458422783	-1.12524935	0.001807046	0.036212429	Down	12.3631	17.3254	12.3002	6.28828	6.16457	4.85173	T22B4.80
AT4G11140	7.375798186	14.04511611	0.706480267	0.050300778	-4.313275477	0.023304032	0.200620407	Down	0.123468	0.639807	0.322974	0.0510853	0	0	CRF1
AT4G11280	414.605067	629.4452578	199.7648763	0.31736656	-1.65577797	9.30E-06	0.000689991	Down	14.384	11.9376	18.6054	2.38411	3.03466	7.4477	ACS6
AT4G11480	6.802628329	13.26799995	0.337256706	0.025418805	-5.297959974	0.015223302	0.152394687	Down	0.194787	0.0572788	0.275996	0	0	0.0196327	CRK32
AT4G11530	110.1291488	149.7662925	70.49200501	0.470680043	-1.087181411	0.020096354	0.181645992	Down	3.58558	1.56408	3.17312	1.04113	1.2877	1.14026	CRK34
AT4G11550	9.648688387	18.19591737	1.101459408	0.060533327	-4.046126554	0.009990254	0.116117093	Down	0.327613	0.218072	0.421385	0.0360328	0.0192381	0	F25E4.170
AT4G11570	8033.364008	4974.565705	11092.16231	2.229775013	1.156898148	0.000230991	0.008285828	Up	144.709	100.822	135.631	212.653	233.552	311.754	F25E4.190
AT4G11600	2020.967649	1336.342031	2705.593266	2.024626334	1.017655668	0.00300671	0.051416334	Up	76.9622	53.49	78.6294	98.5088	108.111	172.564	GPX6
AT4G11840	765.0638341	1157.453128	372.6745401	0.321978084	-1.634965604	0.004395707	0.066788772	Down	19.7632	6.51282	16.3451	4.07426	3.58052	4.29483	PLDGAMMA3
AT4G11850	786.4398936	1271.674981	301.204806	0.236856752	-2.077913295	0.017488613	0.16598639	Down	23.3054	4.4071	18.0777	2.44531	2.71863	4.50774	PLDGAMMA1
AT4G11900	1023.808225	1610.265447	437.3510019	0.271601805	-1.880435028	0.000340762	0.011025808	Down	23.9279	10.12	26.3879	4.8975	4.23096	5.55311	T26M18.110
AT4G12420	993.3231925	1709.649168	276.9972171	0.162019917	-2.625756917	0.017299289	0.164999628	Down	19.0641	51.2163	18.6484	5.20089	5.54296	2.43142	SKU5
AT4G12460	1293.217808	805.0007637	1781.434852	2.21296045	1.145977668	0.00048809	0.014349062	Up	7.08333	8.90766	9.14484	20.4302	16.1109	13.7624	ORP2B
AT4G12620	35.94872844	61.17147498	10.7259819	0.175342869	-2.511749339	0.000852213	0.021140874	Down	1.21779	0.710267	0.70344	0.272372	0.0733139	0.0675973	ORC1B
AT4G12730	444.7054223	831.5818364	57.82900826	0.069540971	-3.845992981	0.002593114	0.04670909	Down	11.1402	38.0171	14.8938	3.14305	0.656082	0.182336	FLA2
AT4G13195	66.82814957	91.25328516	42.40301398	0.464673835	-1.105709683	0.043216384	0.290385349	Down	5.12882	4.44201	8.29737	3.09728	2.89333	1.36489	CLE44
AT4G13290	4.510185153	0	9.020370306	Inf	Inf	0.026825491	0.217936234	Up	0	0	0	0.197556	0.302369	0	CYP71A19
AT4G13330	68.73952572	107.8110543	29.66799712	0.275185113	-1.861525672	0.001191896	0.026751448	Down	1.82202	2.31978	1.18977	0.454424	0.38317	0.554093	T9E8.70
AT4G13340	1449.952072	2530.337441	369.5667034	0.146054316	-2.775423107	9.42E-09	3.00E-06	Down	58.4155	48.9275	30.5611	6.43922	6.71023	4.09156	LRX3
AT4G13540	31.04011659	47.35581533	14.72441784	0.310931566	-1.685331005	0.03060336	0.235340049	Down	0.570309	0.981777	0.877667	0.270285	0.186414	0.189504	T6G15.90
AT4G13550	2289.447535	1390.472513	3188.422557	2.293049684	1.197267615	0.000210839	0.007668842	Up	17.9334	11.4638	14.1071	25.6455	31.1541	34.893	T6G15.100
AT4G13710	26.85316773	44.23947485	9.466860608	0.213991252	-2.224376275	0.007556669	0.09687036	Down	0.449548	1.09417	0.83479	0.0927062	0.297305	0.0365346	F18A5.100
AT4G13800	924.7737607	321.3319281	1528.215593	4.755878454	2.249711844	6.22E-11	3.80E-08	Up	4.33566	6.62851	9.72774	26.7639	23.5981	35.2797	F18A5.190
AT4G13820	87.94140721	141.3360395	34.54677488	0.244430048	-2.032506449	0.002262235	0.042124113	Down	2.49946	1.42512	4.35197	0.537378	0.443199	0.752764	F18A5.210
AT4G13830	3974.107983	2438.001358	5510.214609	2.260135988	1.17640958	0.000294385	0.009910955	Up	95.6361	51.8143	63.9909	113.868	128.939	183.983	J20
AT4G13840	2124.694546	2850.860858	1398.528235	0.490563484	-1.027488246	0.001065192	0.02486986	Down	37.3939	36.4438	47.6971	23.801	21.2639	8.41882	CER26
AT4G13992	8.839473265	16.94671068	0.732235847	0.04320814	-4.532553063	0.00851801	0.104848451	Down	0.343726	0.334806	0.879808	0	0	0.0289574	AT4G13992
AT4G14090	1357.009455	489.8170095	2224.201901	4.540883347	2.182972975	5.13E-06	0.000453783	Up	3.13542	0.272913	26.4793	35.648	40.4206	40.2979	DL3090C
AT4G14130	20.23744386	40.47488771	0	0	#NAME?	1.88E-07	3.86E-05	Down	1.12611	1.6362	1.39908	0	0	0	XTH15
AT4G14200	52.97713271	89.62795255	16.32631287	0.182156486	-2.45674973	0.018074915	0.169356245	Down	0.439653	1.69998	1.1572	0.492546	0.0405962	0.012444	DL3140C
AT4G14230	505.9740235	268.8953706	743.0526764	2.763352433	1.466419572	3.71E-05	0.002041321	Up	5.38624	4.96952	4.77107	9.03839	12.1653	15.6585	DL3155C
AT4G14270	467.6191303	203.9908552	731.2474053	3.584706797	1.841855122	0.021491525	0.190526752	Up	11.3964	5.14183	5.69385	11.8877	19.3116	37.6807	DL3175W
AT4G14310	64.59131239	113.3956199	15.78700488	0.139220588	-2.844555522	2.67E-06	0.000287454	Down	1.24497	1.56276	1.22214	0.171247	0.221329	0.0595301	DL3195C
AT4G14330	18.58565874	36.11159708	1.0597204	0.029345708	-5.090706652	3.86E-05	0.002091359	Down	0.422379	0.306541	0.393834	0.0303057	0	0	DL3205W
AT4G14368	19.30249747	32.34878438	6.256210558	0.193398629	-2.370350525	0.018768909	0.173931971	Down	0.413465	0.319526	0.170794	0.0876164	0.011714	0.0536024	AT4G14368
AT4G14380	16.16569326	27.13559061	5.195795915	0.191475321	-2.38476964	0.024691547	0.207897867	Down	0.805905	0.986898	1.3069	0.300095	0.241297	0	DL3230W
AT4G14390	71.94744333	141.470156	2.42473065	0.017139521	-5.866529435	0.000800883	0.020217467	Down	3.2656	0.2599	4.20556	0.0184115	0	0.0358753	DL3235W
AT4G14400	17371.06202	32405.34324	2336.780799	0.072110972	-3.793637401	0.000365902	0.011642998	Down	692.26	137.093	603.024	28.787	26.9654	34.7082	ACD6
AT4G14420	402.7935805	539.6915029	265.895658	0.492680831	-1.021274755	0.004991394	0.072714289	Down	32.2328	20.2467	29.1548	10.8058	10.5587	14.0828	DL3250C
AT4G14550	506.7026407	234.4628008	778.9424806	3.32224335	1.732157753	9.12E-06	0.00067896	Up	3.98407	1.76944	3.55049	12.1851	12.357	7.6168	IAA14
AT4G14560	339.4736999	224.4116405	454.5357592	2.025455356	1.018246286	0.005245982	0.075483924	Up	9.60151	11.4366	9.02376	15.4638	15.9448	23.3218	IAA1
AT4G14650	5.36361445	10.7272289	0	0	#NAME?	0.01579628	0.156195388	Down	0.08154	0.167265	0.221405	0	0	0	DL3365C
AT4G14690	618.198052	46.32651377	1190.06959	25.68873617	4.68306401	2.85E-20	1.29E-16	Up	2.51596	2.73643	1.03462	65.9345	36.2704	47.639	ELIP2
AT4G14750	131.6115169	203.6698256	59.55320815	0.292400742	-1.773981122	0.020270978	0.182786215	Down	2.88109	5.60385	2.61265	1.81014	0.987101	0.101322	IQD19
AT4G14770	52.7833027	87.6219816	17.94462381	0.204795914	-2.287741163	0.002819772	0.049360135	Down	0.584343	1.26891	1.65989	0.342797	0.220696	0.0286755	TCX2
AT4G15233	212.6578904	368.3295494	56.98623137	0.15471534	-2.692311851	0.004406471	0.066897332	Down	3.22033	1.37564	6.05654	0.646224	0.427941	0.267204	ABCG42
AT4G15248	460.6230783	218.7318222	702.5143344	3.211760992	1.683364537	3.00E-06	0.000314033	Up	15.5549	13.3035	24.055	47.773	40.7498	64.6009	BBX30
AT4G15490	2441.449832	847.7873511	4035.112313	4.759580699	2.250834483	1.95E-06	0.000228348	Up	21.8453	9.53873	15.1891	49.2665	55.2176	90.1473	UGT84A3
AT4G15500	40.53664911	58.74698764	22.32631058	0.380041794	-1.395770011	0.040073198	0.277302239	Down	1.56204	1.05915	1.47543	0.440655	0.442983	0.49308	UGT84A4
AT4G15640	212.163775	288.2605769	136.0669731	0.472027686	-1.083056614	0.007436997	0.095980957	Down	8.18764	8.79301	5.74116	4.46656	3.08434	2.36121	DL3860C
AT4G15810	757.8388295	441.4415644	1074.236095	2.433472924	1.283016723	0.000173556	0.006621469	Up	3.25895	3.52614	3.31953	6.7601	7.85763	7.21459	DL3945C
AT4G15830	30.2259997	55.15339741	5.298602	0.096070274	-3.379766088	0.001336725	0.029078907	Down	0.671661	2.40522	2.4809	0.539593	0	0	DL3955C
AT4G15910	379.4418021	147.5433627	611.3402416	4.143461491	2.050836514	0.013651714	0.142184891	Up	7.27554	7.42886	11.1453	27.4507	15.6997	53.8243	DI21
AT4G15920	1431.258695	804.3279811	2058.189408	2.558893209	1.35551994	3.91E-05	0.002110204	Up	26.7811	29.1236	47.7274	79.1273	77.706	77.5292	SWEET17
AT4G15975	12.04381146	21.00436229	3.083260633	0.146791442	-2.768160232	0.032940129	0.24508621	Down	1.55862	0.544059	0.735349	0.127653	0	0.237986	AT4G15975
AT4G16140	92.25040797	153.723192	30.77762396	0.200214578	-2.320381074	0.030168641	0.233345416	Down	5.14101	20.666	9.13828	3.50685	1.66379	0.84211	DL4110W
AT4G16146	27.28388216	12.25856819	42.30919614	3.45139787	1.787180794	0.023122247	0.199663253	Up	0.309599	1.21613	0.12685	1.8759	1.57924	2.30215	AT4G16146
AT4G16190	21591.6972	9269.309455	33914.08495	3.65874989	1.871350797	0.000171318	0.006554379	Up	267.812	94.0581	280.478	475.356	619.211	943.402	DL4135W
AT4G16442	322.5831536	198.8937477	446.2725595	2.243773697	1.165927176	0.001724664	0.035215514	Up	8.46707	8.49685	6.76413	14.1607	15.1807	19.2216	CASP-like protein 2B1
AT4G16660	2856.291229	3987.460087	1725.122371	0.4326369	-1.208771375	0.003641552	0.059356255	Down	61.7808	27.4659	41.3084	13.8223	15.4495	20.705	DL4355W
AT4G16680	852.1013933	361.9079841	1342.294803	3.708939459	1.891006719	9.97E-05	0.004345343	Up	3.71367	2.648	1.99377	6.44501	7.77033	13.1461	DL4365C
AT4G16690	1273.877044	610.5020835	1937.252005	3.173211128	1.665943513	0.001847015	0.036719569	Up	22.618	27.1848	18.182	38.9369	58.173	89.265	MES16
AT4G16700	86.49924439	127.6624925	45.33599625	0.355123853	-1.493605828	0.003764198	0.060742667	Down	2.70137	1.24089	1.19034	0.803911	0.366498	0.579765	PSD1
AT4G16760	4858.10938	2978.45565	6737.763111	2.262166674	1.177705229	0.021095429	0.188046885	Up	56.301	22.9741	52.1985	61.7013	70.3887	131.164	ACX1
AT4G16780	472.1476025	660.46494	283.8302651	0.429743122	-1.218453546	0.002179693	0.041197472	Down	18.6754	11.9595	23.2485	9.67802	6.89272	3.73221	HB-2
AT4G16807	22.30625064	40.90337177	3.709129518	0.090680288	-3.463067222	0.002426744	0.044347857	Down	0.793264	1.50139	0.389819	0.0470008	0.125594	0.0459519	AT4G16807
AT4G16940	151.7705994	73.87872581	229.662473	3.108641499	1.636284249	0.00025394	0.008780469	Up	0.694003	0.27809	0.65212	1.37982	1.37119	1.32166	DL4500C
AT4G16970	32.18546381	52.25417988	12.11674773	0.231880928	-2.108543929	0.006850159	0.091056404	Down	0.42966	0.596855	0.644566	0.218068	0.0770881	0.105093	DL4515C
AT4G16980	4334.198041	7577.77738	1090.618702	0.143923297	-2.796627957	7.81E-05	0.003627737	Down	455.817	768.4	321.445	88.854	76.9202	32.123	DL4520C
AT4G17000	23.17261011	40.16962104	6.175599176	0.153738049	-2.701453828	0.003307608	0.05513838	Down	0.450949	0.362892	0.67157	0.0776516	0.0834439	0.0456584	DL4530C
AT4G17070	399.2268376	557.958159	240.4955161	0.431027869	-1.214146943	0.00080516	0.020217467	Down	15.5195	7.82213	13.857	5.05973	4.2069	5.02565	DL4565C
AT4G17190	164.8638453	233.5844068	96.1432838	0.411599751	-1.280685984	0.002967598	0.050901394	Down	4.77597	7.55458	6.42593	2.86759	2.43459	1.38134	FPS2
AT4G17460	430.2056907	580.1303306	280.2810509	0.483134627	-1.049502838	0.003323788	0.05533287	Down	14.1093	16.8508	11.6704	7.72489	6.87285	3.88032	HAT1
AT4G17490	59.8559332	119.7118664	0	0	#NAME?	5.48E-08	1.42E-05	Down	5.11731	1.074	3.53603	0	0	0	ERF6
AT4G17550	1357.014323	808.05973	1905.968915	2.358698057	1.237990747	0.00016035	0.006233263	Up	17.0218	10.6519	20.9727	30.3531	29.9107	43.0184	G3Pp4
AT4G17680	53.65820612	97.48319471	9.833217534	0.100870899	-3.309418068	0.001452298	0.030996972	Down	0.98567	1.19812	2.81402	0.139966	0.0982502	0.112521	DL4875C
AT4G17840	9954.00823	5316.85792	14591.15854	2.744319815	1.456448619	0.000322634	0.010609407	Up	160.601	92.8154	153.47	238.191	291.449	458.706	T6K21.20
AT4G17905	41.73181992	72.18836155	11.27527829	0.156192467	-2.678603218	0.00020369	0.00749393	Down	2.10188	2.75073	4.2527	0.917633	0.0839262	0.270325	ATL4H
AT4G17980	13.65284476	27.30568952	0	0	#NAME?	2.28E-05	0.001358207	Down	0.687914	0.87075	1.59248	0	0	0	NAC071
AT4G18050	483.6807236	282.6378273	684.7236198	2.422618467	1.276567215	0.000410106	0.012572148	Up	3.30359	1.6263	2.18902	6.38678	4.89444	4.21481	ABCB9
AT4G18195	4.151184608	8.302369215	0	0	#NAME?	0.041001304	0.281180205	Down	0.61052	0.0385616	0.431469	0	0	0	PUP8
AT4G18197	304.3036784	462.2372279	146.3701289	0.316655864	-1.659012297	0.000164564	0.006353414	Down	20.7396	9.354	19.2418	4.70537	4.17844	4.74873	PUP7
AT4G18205	307.150849	512.8730643	101.4286338	0.19776557	-2.338136814	0.000908684	0.0221531	Down	32.9198	10.5002	23.5281	3.00925	4.20827	4.17966	AT4G18200
AT4G18210	950.5850192	497.3836243	1403.786414	2.822341439	1.496892532	0.002301635	0.042647175	Up	16.3438	5.63702	12.3225	20.003	24.8669	39.6029	PUP10
AT4G18240	2543.54387	1217.600699	3869.48704	3.177960593	1.668101235	2.92E-07	5.41E-05	Up	15.1085	14.3968	12.806	30.5163	44.8157	45.9163	SS4
AT4G18250	71.03544156	131.4942691	10.57661402	0.08043403	-3.63605018	0.01212146	0.131528018	Down	1.6117	0.982427	4.52992	0.0729497	0.0193321	0.459013	T9A21.100
AT4G18253	87.32055037	146.8386392	27.80246158	0.189340229	-2.400947122	0.006510265	0.087567318	Down	6.64491	3.47121	10.3888	0.0895074	0.0468359	3.29786	AT4G18253
AT4G18260	30.04099776	54.85067186	5.231323648	0.095373921	-3.390261359	0.044769012	0.295465032	Down	0.544858	4.80375	3.27281	0.0814098	0.600452	0.234376	T9A21.110
AT4G18270	366.912413	218.741297	515.083529	2.354761245	1.235580789	0.000639107	0.017310767	Up	4.71898	6.18714	6.09283	10.2726	9.29993	16.3439	TRANS11
AT4G18280	882.5068909	167.7115466	1597.302235	9.524104137	3.251583395	0.009992927	0.116117093	Up	4.18231	6.265	6.81027	24.3065	31.5252	95.4213	T9A21.130
AT4G18390	1436.865701	830.1852945	2043.546108	2.461554212	1.299569513	7.41E-05	0.003519962	Up	25.2154	23.3128	27.566	52.8948	51.3043	58.795	TCP2
AT4G18640	74.10991971	127.1530826	21.06675681	0.165680268	-2.593526302	0.002698142	0.047914257	Down	0.948674	2.70472	1.92505	0.526446	0.158869	0.173793	MRH1
AT4G18670	256.8472354	422.6864749	91.00799591	0.215308512	-2.215522739	0.000226738	0.008181368	Down	5.01672	9.80278	5.65937	2.47881	1.07949	0.192079	F28A21.80
AT4G18760	138.75515	201.4047576	76.10554244	0.377873608	-1.404024335	0.011960978	0.130537946	Down	7.74361	11.5187	5.14802	3.62061	3.23329	1.03397	RLP51
AT4G18810	3918.193922	1898.229739	5938.158104	3.128261022	1.645360896	4.06E-07	7.02E-05	Up	35.2267	21.1977	24.4974	63.5983	81.699	74.7483	F28A21.220
AT4G18830	217.3123468	135.9686189	298.6560747	2.196507378	1.135211346	0.013970733	0.14428593	Up	3.47435	1.16132	2.09824	2.97523	4.17864	6.02621	OFP5
AT4G19020	374.0441745	505.0550743	243.0332747	0.48120153	-1.055286864	0.035804554	0.258386673	Down	3.81785	4.58432	2.82235	2.55483	1.77466	0.582382	CMT2
AT4G19050	57.55372453	100.177897	14.92955201	0.149030399	-2.746321452	1.36E-05	0.000910269	Down	0.732691	1.34237	1.12401	0.2254	0.156484	0.066484	T18B16.1
AT4G19170	32020.52926	18838.24729	45202.81123	2.39952319	1.262747756	7.11E-05	0.003422547	Up	478.158	250.673	375.9	612.315	841.431	847.612	NCED4
AT4G19380	17.25385383	32.34652785	2.161179808	0.066813348	-3.903719845	0.00377085	0.060806634	Down	0.235018	0.597576	0.23346	0.054821	0.0117773	0	T5K18.160
AT4G19390	203.5241411	132.1576211	274.890661	2.080021256	1.056598271	0.01384285	0.143658097	Up	6.49553	2.134	6.16942	8.3707	6.1794	12.15	T5K18.170
AT4G19520	3126.645678	2026.018956	4227.272401	2.086492029	1.061079409	0.001271243	0.028252064	Up	21.5568	7.70876	18.1898	25.2901	24.8805	36.6924	F24J7.80
AT4G19660	853.4810129	1307.803084	399.1589416	0.305213336	-1.712110096	0.000240802	0.008486868	Down	30.1034	11.9527	27.2983	5.86891	4.62926	8.26778	NPR4
AT4G19820	26.04942098	49.64214445	2.456697506	0.049488142	-4.336773305	0.009366942	0.111476958	Down	0.870087	2.64206	0.701723	0.143884	0	0	T16H5.180
AT4G20000	13.22688538	25.10474393	1.349026822	0.053735932	-4.217969072	0.005005257	0.072869322	Down	1.27426	0.312364	2.1384	0	0	0.17705	F18F4.100
AT4G20050	9.993606175	18.90173637	1.08547598	0.057427316	-4.122119064	0.00817539	0.102099153	Down	0.191722	0.293432	0.45863	0	0.0192719	0.0175979	QRT3
AT4G20230	12.35274424	23.91553019	0.789958283	0.033031184	-4.920027497	0.001164998	0.026441639	Down	0.174109	0.806769	0.507491	0	0.0240766	0	F1C12.150
AT4G20270	582.8072288	1025.869014	139.7454432	0.136221527	-2.87597339	3.63E-09	1.30E-06	Down	9.93893	15.1578	17.8385	3.26555	1.24561	0.763785	BAM3
AT4G20320	1966.800883	306.0237712	3627.577994	11.85390919	3.567291006	0.029366829	0.230133406	Up	3.6454	2.86394	4.86245	15.7295	23.1555	86.0583	F1C12.230
AT4G20430	88.40839291	130.8778096	45.93897619	0.351006609	-1.510429899	0.003328363	0.055365018	Down	1.13807	2.00117	1.38028	0.594284	0.564182	0.293546	F9F13.80
AT4G20780	50.36782529	80.5483251	20.18732548	0.250623777	-1.996404803	0.001703196	0.034871596	Down	5.57004	2.69952	3.13092	0.883711	0.791386	0.815751	CML42
AT4G20820	233.3447726	60.10883064	406.5807146	6.764076264	2.757892926	3.99E-08	1.10E-05	Up	2.49923	0.352114	1.29691	5.38035	9.34947	9.55407	F21C20.170
AT4G21070	39.49080232	66.48990008	12.49170456	0.187873715	-2.412164855	0.000624165	0.016992907	Down	0.524098	0.879776	0.617051	0.137957	0.227308	0	BRCA1
AT4G21270	24.50962181	44.94089054	4.07835308	0.090749272	-3.461970127	0.000232027	0.008300768	Down	0.278332	0.590839	0.445292	0.0424189	0.0569757	0.0104609	ATK1
AT4G21310	28.10000083	51.9318036	4.268198058	0.08218852	-3.604919303	0.001468596	0.03128579	Down	1.28068	1.68346	4.55285	0.122215	0.0643601	0.117337	T6K22.40
AT4G21323	10.37941158	18.20887549	2.549947674	0.140038723	-2.836102282	0.041315243	0.28222103	Down	0.211532	0.395512	0.185633	0.0148166	0.0311501	0.0425726	AT4G21323
AT4G21380	907.2517329	1545.730771	268.7726946	0.173880665	-2.523830575	0.02047408	0.184250433	Down	24.5337	3.32565	28.7817	2.5466	1.56607	4.43096	RK3
AT4G21620	1193.77727	662.8099925	1724.744548	2.602170407	1.379715442	3.77E-05	0.00205446	Up	60.4863	18.2454	38.2098	74.8107	82.7896	112.244	F17L22.80
AT4G21760	209.8724546	82.16100575	337.5839035	4.108809287	2.038720369	3.43E-06	0.000340706	Up	0.493021	1.92587	2.06123	5.24318	5.74439	4.33058	BGLU47
AT4G21820	17.87969063	28.57891748	7.180463775	0.251250376	-1.992802337	0.04231677	0.286555542	Down	0.179266	0.374677	0.274187	0.04147	0.132771	0	T8O5.30
AT4G21850	101.0296872	175.2109604	26.8484139	0.153234785	-2.706184259	0.012836225	0.136332358	Down	7.00358	1.75427	8.86066	0.0527892	0	2.08157	MSRB9
AT4G21890	189.0399633	268.0610324	110.0188942	0.410424795	-1.284810205	0.002078686	0.039820663	Down	3.95746	4.61487	6.32828	2.90437	1.47402	1.04696	T8O5.100
AT4G21903	54.37097188	101.9912926	6.750651143	0.066188505	-3.917275513	0.003203645	0.053945893	Down	1.85838	0.257384	2.66037	0.0825743	0.021487	0.136907	AT4G21903
AT4G21930	359.0798037	218.2240888	499.9355185	2.290927281	1.195931665	0.001450622	0.030996972	Up	7.69122	3.0968	12.5436	15.9429	12.1885	18.9557	F1N20.2
AT4G22010	186.9517992	322.634577	51.26902151	0.158907399	-2.653741793	0.017150027	0.164129532	Down	2.30722	10.1544	5.52115	0.2785	1.74453	0.419207	sks4
AT4G22130	264.5448744	367.921055	161.1686937	0.43805238	-1.190824706	0.029101012	0.229028319	Down	3.69494	6.68069	9.95823	3.60742	3.01915	1.32785	SRF8
AT4G22240	8637.225454	5269.20399	12005.24692	2.278379607	1.188008139	0.00549785	0.07754574	Up	180.447	115.953	189.351	243.029	264.95	455.471	FBN1b
AT4G22305	208.9161806	352.4681795	65.36418169	0.185447043	-2.43092083	0.000302693	0.010160436	Down	19.6611	6.09601	13.796	1.98269	1.63167	2.12182	AT4G22305
AT4G22530	125.0342017	182.4517478	67.61665551	0.370600207	-1.432064408	0.043334836	0.290577161	Down	5.66456	1.4727	3.88692	0.945828	0.976977	1.81303	F7K2.110
AT4G22820	1290.769703	832.5779731	1748.961432	2.100657823	1.07084118	0.005682591	0.079509554	Up	32.7314	19.2841	36.4604	47.1466	43.3603	78.2198	F7H19.10
AT4G22900	16.12215938	27.11245655	5.131862204	0.189280606	-2.401401497	0.024884279	0.208930186	Down	0.686271	0.795639	1.00887	0.122632	0.198451	0.122655	F7H19.80
AT4G22920	1293.568504	855.9340685	1731.20294	2.022589127	1.016203277	0.044055619	0.293108599	Up	25.1952	16.0702	25.0177	27.4825	31.0576	61.3171	NYE1
AT4G23000	215.2064131	137.2586494	293.1541767	2.13577926	1.094762547	0.007530078	0.096685854	Up	1.02337	0.972601	2.97393	3.36965	3.43665	2.78999	F7H19.181
AT4G23030	52.74886969	86.43624041	19.06149897	0.220526701	-2.180974747	0.025334123	0.211263985	Down	2.28647	1.4204	5.14041	0.446029	0.166064	0.968792	F7H19.220
AT4G23060	176.4576406	291.5789785	61.33630272	0.210359138	-2.249073602	0.000779256	0.019875859	Down	3.76338	7.39823	4.3184	1.61948	0.982685	0.322242	IQD22
AT4G23130	474.1706136	848.7654446	99.57578259	0.117318375	-3.091499103	0.00014023	0.005645134	Down	19.7095	5.9885	20.2095	1.31135	0.872808	2.38482	CRK5
AT4G23140	1155.561922	1976.094371	335.0294724	0.169541231	-2.560291927	0.018611528	0.172922876	Down	34.2337	9.67208	51.1229	0.540364	1.04612	13.3857	CRK6
AT4G23170	1020.407453	1619.405847	421.4090594	0.260224489	-1.942171357	0.040950203	0.280914916	Down	78.8681	13.8183	90.8024	11.5511	8.3828	21.2939	EP1
AT4G23180	1224.915084	1927.222049	522.6081181	0.27117172	-1.882721364	0.016862733	0.162548991	Down	44.9627	9.63986	32.9952	6.66854	6.06083	8.60413	CRK10
AT4G23190	171.6157449	258.1094525	85.12203734	0.329790469	-1.60037839	0.030924466	0.237084078	Down	4.42805	1.42749	4.88681	0.726246	0.74791	2.02953	CRK11
AT4G23220	269.2150222	456.9357044	81.49434002	0.178349687	-2.487219408	0.010042193	0.116569815	Down	10.7016	2.52309	11.6899	0.387814	0.274071	3.41104	CRK14
AT4G23230	218.3670986	353.06191	83.67228716	0.236990411	-2.077099408	0.024482713	0.206446848	Down	8.65182	1.65733	8.74301	0.456822	0.627571	2.80451	CRK15
AT4G23400	1621.053211	2491.285855	750.8205681	0.30137873	-1.730350491	3.09E-07	5.68E-05	Down	93.8727	97.0009	67.4057	29.6011	24.4287	16.3685	PIP1;5
AT4G23410	42.46032981	73.47842531	11.44223432	0.155722367	-2.682951915	0.000158875	0.006189877	Down	2.51691	2.63178	4.18967	0.752562	0.266414	0.243477	TET5
AT4G23420	61.22506786	93.14606137	29.30407435	0.314603472	-1.6683935	0.024357101	0.205694307	Down	1.06966	1.00208	2.75694	0.734746	0.307614	0.174051	F16G20.120
AT4G23430	1123.46185	637.1941843	1609.729515	2.526277789	1.337013286	7.43E-05	0.003522799	Up	22.4077	12.4204	20.37	37.8208	44.6946	40.1249	Tic32-IVa
AT4G23470	1704.067017	2318.127039	1090.006995	0.470210207	-1.088622239	0.044465528	0.294579241	Down	86.2283	31.2931	77.0263	21.521	21.8741	36.8246	F16G20.170
AT4G23690	44.30060819	79.06351654	9.537699837	0.120633388	-3.051298839	0.000240608	0.008486868	Down	2.06253	5.76154	5.98352	0.67277	0.582636	0.211177	DIR6
AT4G23720	13.65187693	23.11616719	4.187586676	0.181154023	-2.464711252	0.032536868	0.24402689	Down	0.376	1.09383	1.08883	0.0357984	0.303189	0.0692623	F9D16.190
AT4G23790	146.1233882	215.6811488	76.56562754	0.354994528	-1.49413131	0.000749923	0.019279842	Down	5.97301	5.92463	6.0734	2.76776	1.73568	1.01664	TBL24
AT4G23800	75.4599687	140.8169577	10.10297965	0.071745476	-3.800968328	7.36E-07	0.000106122	Down	0.895361	1.63474	2.1699	0.183012	0.0868806	0.0578416	3xHMG-box2
AT4G23810	304.7873159	572.1218922	37.45273965	0.065462868	-3.93317939	0.002018811	0.039171157	Down	15.9442	4.01	24.7422	0.454885	0.158331	1.94169	WRKY53
AT4G23820	219.935903	341.9013	97.97050601	0.286546164	-1.803160512	0.002944961	0.050666761	Down	7.86364	9.14373	3.79325	1.57011	2.30559	1.35206	T32A16.3
AT4G23920	174.4498487	101.6469761	247.2527213	2.432465095	1.282419103	0.002330195	0.04310575	Up	3.09414	2.41734	3.48044	6.04497	5.54621	7.84615	UGE2
AT4G23990	528.3305133	135.8460037	920.815023	6.778374026	2.760939246	0.003662663	0.059529648	Up	1.66332	1.31062	3.68189	16.2206	18.4148	4.5737	CSLG3
AT4G24130	113.6473217	69.14129197	158.1533515	2.28739364	1.193704662	0.013233115	0.138990711	Up	3.76061	2.04904	3.65278	4.01544	7.27096	6.73428	T19F6.120
AT4G24250	25.39378292	48.37881861	2.408747222	0.049789294	-4.328020632	0.000887821	0.021738166	Down	0.322008	0.76893	1.20896	0.0560306	0	0	MLO13
AT4G24260	5.098963803	10.19792761	0	0	#NAME?	0.019814947	0.180182216	Down	0.0170712	0.238832	0.277884	0	0	0	GH9A3
AT4G24265	19.60103438	36.60417081	2.597897958	0.070972731	-3.816591374	0.022785452	0.197982349	Down	1.23967	1.75146	6.44534	0.320497	0.255493	0	AT4G24265
AT4G24350	577.3679513	811.791105	342.9447975	0.42245449	-1.243132162	0.000282334	0.009605314	Down	10.6705	12.4742	16.4932	6.36272	6.34522	1.8165	T22A6.180
AT4G24570	184.6222562	339.8622607	29.38225157	0.086453411	-3.53193331	1.94E-05	0.001211663	Down	15.0333	4.77532	9.58932	0.68225	0.66648	0.915322	DIC2
AT4G24670	378.5329746	192.4058689	564.6600802	2.934734182	1.553229835	4.82E-05	0.002496017	Up	2.63569	5.15655	2.72449	10.5014	11.7038	7.20946	TAR2
AT4G24780	2275.553389	3594.42755	956.6792279	0.266156214	-1.909654846	0.004510063	0.06786864	Down	48.3792	109.165	74.0074	28.0093	23.2872	3.75598	F6I7.12
AT4G24890	9.448792194	1.18432833	17.71325606	14.95637283	3.902688435	0.030414096	0.234498914	Up	0.0367535	0	0.0186145	0.287519	0.508649	0.0186399	PAP24
AT4G24920	531.4180793	713.0425263	349.7936324	0.490564895	-1.027484096	0.003185675	0.053785608	Down	49.4589	24.048	41.1326	15.4674	13.7422	17.7054	F13M23.60
AT4G24970	200.9888259	331.3196013	70.65805056	0.213262512	-2.229297706	2.73E-06	0.000292696	Down	4.10505	2.33715	5.29963	0.81911	0.557153	0.667637	F13M23.110
AT4G25070	56.68897866	94.90393286	18.47402446	0.194660262	-2.360969691	0.028795878	0.227630308	Down	1.25106	0.21493	1.59862	0.0436711	0.0814424	0.384944	F24A6.14
AT4G25110	370.6788116	677.6321263	63.72549701	0.094041434	-3.410559649	0.003530371	0.057961621	Down	16.722	2.86594	18.9199	0.583966	0.868699	1.78985	MC2
AT4G25120	71.91361888	117.7509691	26.07626863	0.221452688	-2.174929586	0.00012478	0.005160901	Down	0.635437	1.17723	1.4335	0.289793	0.199044	0.0906751	SRS2
AT4G25170	981.7648617	636.7011391	1326.828584	2.083911121	1.059293748	0.03045199	0.234639905	Up	15.9662	15.5779	11.2233	17.2211	22.372	39.3755	F24A6.10
AT4G25300	668.7887068	422.4845237	915.09289	2.165979672	1.115019703	0.001227334	0.027402582	Up	13.4536	7.28671	14.4641	19.3275	20.7578	27.4227	F24A6.140
AT4G25350	25.13631326	43.0888181	7.183808416	0.166720944	-2.584492746	0.003330613	0.055365018	Down	0.660317	0.273383	0.911841	0.159675	0.0336731	0.0464327	SHB1
AT4G25700	1825.177709	1193.424603	2456.930815	2.058723114	1.041749809	0.001031739	0.024238907	Up	25.6392	40.9078	16.5071	48.5195	52.1736	54.8067	BETA-OHASE 1
AT4G25710	91.41535652	132.5242936	50.30641945	0.379601491	-1.397442436	0.005967156	0.082004491	Down	3.45463	3.82285	3.2142	1.7365	1.12202	0.725456	L73G19.90
AT4G25810	108.1973055	200.2472442	16.14736676	0.080637149	-3.632411567	1.98E-10	9.74E-08	Down	7.85348	3.81826	6.58587	0.174788	0.634899	0.471661	XTR6
AT4G25870	221.327107	310.8209569	131.8332571	0.424145329	-1.23736942	0.002056874	0.039637751	Down	4.83336	4.73617	6.96351	2.55777	2.13961	1.93113	F14M19.150
AT4G25940	686.3596728	988.2521167	384.467229	0.389037597	-1.362018508	7.51E-05	0.003534274	Down	20.0557	11.4886	18.5692	4.9646	5.13358	6.77943	F20B18.50
AT4G26070	518.5396429	870.9113832	166.1679026	0.190797716	-2.389884195	0.001148331	0.026268807	Down	17.6604	4.63342	16.1497	2.07809	1.90657	2.45755	MEK1
AT4G26080	2661.985494	1730.288473	3593.682516	2.076926809	1.054450376	0.039989099	0.277009608	Up	31.9403	16.301	40.4254	43.504	37.75	83.042	ABI1
AT4G26090	469.8057116	746.5021625	193.1092608	0.258685467	-1.950729088	0.014317434	0.146593181	Down	9.41996	2.37408	9.55488	1.43161	0.766685	2.67172	RPS2
AT4G26150	754.4786687	180.1484844	1328.808853	7.376186691	2.882875171	1.53E-09	5.97E-07	Up	9.57976	2.6133	4.86271	34.7345	45.3356	27.8787	CGA1
AT4G26550	152.6190331	209.6455569	95.59250926	0.455972026	-1.132982779	0.020265026	0.182786215	Down	10.1663	3.64275	7.84868	3.38554	2.13516	2.4106	T15N24.12
AT4G26660	29.41541088	57.05484895	1.775972819	0.031127465	-5.005668096	1.06E-05	0.00076337	Down	0.319523	0.561446	1.0132	0.0218882	0.0117867	0.0216323	T15N24.110
AT4G26760	127.338187	188.1497923	66.5265816	0.353583072	-1.499878888	0.009411365	0.111829163	Down	1.52268	3.2927	2.81167	1.23064	0.842544	0.38004	MAP65-2
AT4G26810	71.04222375	101.6540303	40.43041723	0.397725669	-1.330154418	0.016276731	0.158931702	Down	4.60866	3.53165	4.31667	0.76418	1.03041	2.03752	F10M23.150
AT4G26960	26.02335668	43.77742897	8.269284396	0.188893788	-2.404352835	0.005258782	0.075587472	Down	3.9956	3.2771	2.79922	1.02299	0.373808	0.274541	F10M23.300
AT4G27020	1035.576159	537.632604	1533.519713	2.852356241	1.512154176	0.006931311	0.091650487	Up	12.7602	6.87876	11.8906	17.1819	22.0455	40.5129	F10M23.360
AT4G27270	51.61443288	81.78910828	21.43975749	0.262134628	-1.931620147	0.002154864	0.040967771	Down	1.67733	2.05887	1.6273	0.417935	0.471025	0.402528	M4I22.80
AT4G27280	351.4410623	515.3629004	187.5192241	0.363858601	-1.45855018	0.002113645	0.040319644	Down	29.7098	15.3796	33.9081	5.71362	6.56442	12.6468	M4I22.90
AT4G27435	79.90272084	109.434656	50.37078564	0.460281847	-1.119410549	0.030491572	0.234639905	Down	4.77999	6.99257	5.14958	2.04057	2.90423	1.44973	AT4G27435
AT4G27595	342.0144901	462.0020085	222.0269718	0.480575772	-1.057164178	0.016347719	0.159212567	Down	2.21719	3.73848	3.41324	1.74832	1.60399	0.688414	AT4G27595
AT4G27740	345.1645764	486.915295	203.4138579	0.417760255	-1.259252851	0.000760473	0.019506745	Down	44.6192	22.1297	37.4626	10.5176	10.2955	17.3689	T29A15.230
AT4G27800	4774.381016	3076.18933	6472.572703	2.104087886	1.073194966	0.000709485	0.018513719	Up	62.7278	45.4546	59.4076	92.9489	103.873	119.548	TAP38
AT4G27820	1628.822251	903.7906609	2353.853841	2.604423726	1.380964187	2.29E-05	0.001358207	Up	15.5516	17.9831	18.544	42.8427	37.4253	38.896	BGLU9
AT4G27830	2247.503471	1320.059649	3174.947292	2.405154415	1.266129521	0.005817818	0.080650924	Up	41.4199	13.4817	28.1988	45.92	43.7814	79.6756	BGLU10
AT4G27900	412.1029458	550.5373374	273.6685542	0.497093541	-1.008410739	0.009794902	0.114766905	Down	13.1186	9.58527	20.4418	7.36509	5.5506	5.99944	T13J8.10
AT4G28250	671.2895897	1082.471203	260.1079762	0.240290897	-2.057146101	0.008495437	0.104765453	Down	9.18575	27.9472	22.3391	5.00106	6.68796	0.737819	EXPB3
AT4G28310	42.75980861	74.79076868	10.72884854	0.143451508	-2.801364963	7.18E-05	0.003441123	Down	3.86394	4.59909	2.86432	0.772672	0.622049	0.0479354	F26K10.190
AT4G28430	10.21224194	18.26330408	2.161179808	0.118334547	-3.079056779	0.030398075	0.234480903	Down	0.288654	0.430775	0.8488	0.135076	0.0288278	0	F20O9.110
AT4G28490	1485.83973	2325.778446	645.901014	0.277713905	-1.848328682	0.017876758	0.168377928	Down	44.8737	10.6712	41.7707	6.85362	5.88856	10.5677	HAE
AT4G28500	14.44679279	24.65114311	4.242442477	0.172099219	-2.538687544	0.029575125	0.230965696	Down	0.246118	0.724496	0.672429	0.107611	0.0449996	0.102366	NAC073
AT4G28740	2958.578421	1619.206467	4297.950375	2.654355984	1.408361868	1.28E-05	0.000872213	Up	56.5803	35.4237	46.7468	93.3068	109.172	123.872	F16A16.150
AT4G28950	7.624021797	14.57353018	0.674513411	0.046283461	-4.433359449	0.018804184	0.174140748	Down	0.329729	0.46285	0.706186	0	0	0.0745219	ROP9
AT4G29070	2471.437402	1427.336875	3515.537929	2.463005048	1.300419584	5.31E-05	0.002660789	Up	44.5186	42.5604	52.4126	86.9484	94.9206	115.488	F19B15.100
AT4G29080	613.3930222	862.9679841	363.8180602	0.421589291	-1.246089875	0.002295207	0.042597837	Down	23.2227	34.3051	25.8422	16.065	9.61526	6.44076	PAP2
AT4G29240	17.38372291	28.26436209	6.503083729	0.230080683	-2.119788232	0.040950184	0.280914916	Down	0.665968	1.70747	0.689304	0.316078	0.18305	0.133662	F17A13.60
AT4G29310	132.5189249	229.5426708	35.49517895	0.154634338	-2.693067376	0.008497375	0.104765453	Down	2.84028	5.68672	1.66461	0.640341	0.612798	0.228263	F17A13.130
AT4G29360	49.1985221	74.89361218	23.50343201	0.313824254	-1.671971237	0.035080823	0.255198889	Down	0.720626	2.05074	1.46602	0.599386	0.386564	0.0833155	F17A13.180
AT4G29520	300.5550706	507.498874	93.61126708	0.184456108	-2.438650533	0.000403857	0.012431113	Down	19.6264	7.34098	11.5664	1.12882	1.96048	2.72583	T16L4.30
AT4G29650	7.029446171	13.70565221	0.353240133	0.025773318	-5.277977909	0.013204288	0.138752348	Down	0.381578	0.491135	0.65391	0.0362769	0	0	T16L4.160
AT4G29740	123.0039815	220.0204731	25.98748982	0.118113962	-3.081748581	9.37E-06	0.000692916	Down	4.10323	1.69018	5.42546	0.446316	0.317736	0.488272	CKX4
AT4G29780	189.0106027	320.0228611	57.99834429	0.181231879	-2.464091348	0.025644116	0.212751189	Down	9.20448	1.73086	4.31372	0.505701	0.670405	1.23301	F27B13.20
AT4G29905	2146.5219	1138.924469	3154.119331	2.769384113	1.469565169	0.011289546	0.125790112	Up	77.8633	118.763	67.158	141.022	182.399	339.525	AT4G29905
AT4G29920	91.33716676	160.5895953	22.08473821	0.137522846	-2.862256787	2.41E-06	0.000264597	Down	0.954279	1.52271	1.99547	0.361377	0.0680027	0.107428	F27B13.160
AT4G30020	876.0112167	1351.708973	400.3134603	0.296153587	-1.755582537	0.017510233	0.16598639	Down	10.8902	27.2054	16.493	7.25417	5.22146	2.10689	F6G3.50
AT4G30090	8.565075495	16.45563758	0.674513411	0.040989807	-4.608590987	0.010268754	0.118334633	Down	0.313994	0.287268	0.291429	0	0	0.0523302	embryo defective 1353
AT4G30110	1112.551026	1760.01512	465.0869326	0.264251669	-1.920015512	5.21E-06	0.00045883	Down	17.142	21.3778	22.6246	10.1218	3.26694	0.946645	HMA2
AT4G30280	19.46116965	32.26541632	6.656922969	0.206317591	-2.277061262	0.014475735	0.147588561	Down	1.39438	0.760984	1.17273	0	0.585471	0.0334674	XTH18
AT4G30290	167.6008537	52.12227639	283.0794309	5.431064231	2.441234925	8.20E-07	0.000114525	Up	2.42523	0.741739	2.64129	9.2819	11.5147	6.2204	XTH19
AT4G30410	73.32594362	132.6861551	13.96573217	0.105253876	-3.248054727	0.033850019	0.250187138	Down	2.21433	9.00188	2.38398	0.952685	0.567494	0	F17I23.250
AT4G30430	10.9277164	20.37497768	1.480455122	0.072660454	-3.782685816	0.008059404	0.101017154	Down	1.28184	0.534214	1.63526	0.0617989	0.128436	0.0581824	TET9
AT4G30460	1286.045683	639.3334498	1932.757917	3.023082739	1.596020465	8.73E-05	0.003942011	Up	18.3061	10.9297	24.6313	47.8464	32.7249	66.5896	F17I23.200
AT4G30470	805.7486253	454.4100048	1157.087246	2.546350726	1.348431145	0.007528461	0.096685854	Up	12.0481	8.75137	14.027	19.0058	21.2603	41.5893	F17I23.190
AT4G30650	75.2016349	47.32110324	103.0821666	2.1783551	1.123239151	0.048044112	0.309094443	Up	1.03715	5.75419	8.62205	7.02918	8.66603	14.205	F17I23.10
AT4G30800	90.70847469	136.4391426	44.97780675	0.329654716	-1.600972376	0.012812338	0.1361514	Down	5.87123	8.86095	4.15933	3.00601	2.03239	0.557776	T10C21.1
AT4G30830	45.83588132	13.29012628	78.38163636	5.897734508	2.56016088	0.038915349	0.273586039	Up	0.10714	0.158376	0.607609	0.911354	0.56699	2.82623	F6I18.260
AT4G30860	44.78239959	75.81327909	13.7515201	0.181386695	-2.462859462	0.000381042	0.011923515	Down	1.75124	1.51253	1.03906	0.480884	0.0467967	0.193152	SDG4
AT4G31000	265.4717505	406.4521553	124.4913457	0.306287823	-1.707040085	0.015313015	0.152930158	Down	3.86402	7.64778	3.72793	0.79243	1.18777	2.06476	F6I18.90
AT4G31330	258.1831516	155.8101438	360.5561594	2.314073722	1.210434827	0.038699013	0.272495013	Up	9.81957	4.12177	8.20789	20.9353	16.1592	7.94106	F8F16.150
AT4G31360	60.30756075	92.61190744	28.00321405	0.302371637	-1.725605277	0.030644481	0.235496175	Down	0.803661	3.07098	1.85123	0.833211	0.612749	0.322005	F8F16.180
AT4G31400	77.36856127	44.17345746	110.5636651	2.502943429	1.323625684	0.013168623	0.138690983	Up	1.48882	0.65351	1.09709	2.09807	2.48398	3.45439	CTF7
AT4G31600	193.7986753	268.8029221	118.7944285	0.441938754	-1.178081646	0.003941297	0.062442515	Down	9.72292	7.0305	10.1757	3.72352	3.74785	3.00515	UTr7
AT4G31710	5.529633129	11.05926626	0	0	#NAME?	0.013848935	0.143658097	Down	0	0.0835374	0.287969	0	0	0	GLR2.4
AT4G31730	46.73090035	76.62771422	16.83408649	0.219686659	-2.186480837	0.001066607	0.024877245	Down	2.07545	2.87289	3.82913	1.05599	0.347178	0.319233	GDU1
AT4G31800	491.0228849	772.3226383	209.7231315	0.2715486	-1.880717667	0.027572594	0.221128101	Down	17.1674	4.74576	20.7426	1.93789	1.60992	6.85271	WRKY18
AT4G31810	156.9634667	220.3302526	93.59668076	0.424801768	-1.235138326	0.016508011	0.160153186	Down	6.47968	5.73114	2.64127	2.49489	1.76014	1.50427	F11C18.10
AT4G31840	105.2625624	199.8728487	10.65227604	0.053295263	-4.229848881	1.33E-12	1.25E-09	Down	9.06449	12.766	16.863	1.21275	0.196515	0.417492	ENODL15
AT4G31870	1601.7066	548.8365236	2654.576675	4.836734731	2.274033416	1.38E-11	1.01E-08	Up	15.7535	12.6316	15.321	52.6854	56.3651	71.1515	GPX7
AT4G31890	69.43458586	123.532218	15.3369537	0.124153471	-3.009803494	0.001186625	0.026730617	Down	1.18699	2.50577	1.29934	0.384152	0.167582	0	F11C18.90
AT4G31910	8.603430641	16.51636444	0.690496839	0.04180683	-4.580117538	0.010781792	0.122481773	Down	0.0654444	0.611644	0.398001	0.0228358	0	0.0219345	BAT1
AT4G32290	298.6894116	401.8192853	195.559538	0.486685297	-1.038938906	0.00605112	0.082790015	Down	8.51524	9.9379	12.8832	4.39185	4.56968	4.39102	F10M6.70
AT4G32480	293.9465117	420.7275942	167.1654292	0.397324615	-1.331609922	0.000586027	0.016247875	Down	12.9811	10.2136	11.5163	4.94742	2.84379	4.32383	F8B4.180
AT4G32770	3163.533812	1610.414239	4716.653384	2.928844808	1.550331751	1.39E-06	0.000177021	Up	29.035	27.4508	29.9301	64.2291	73.8833	88.7548	VTE1
AT4G32780	11.14360486	21.89223058	0.394979141	0.018041978	-5.792498679	0.00070124	0.018404708	Down	0.256036	0.300716	0.359418	0	0.0188111	0	F4D11.20
AT4G32800	128.2936649	202.8684251	53.71890456	0.264796774	-1.917042548	0.011892657	0.130090062	Down	3.72082	9.40906	7.04996	3.37393	1.04115	0.403545	T16I18.10
AT4G32830	31.65611535	47.53786462	15.77436609	0.331827402	-1.591495069	0.039887234	0.276558007	Down	0.72972	2.16336	1.87763	0.821955	0.316221	0.19308	AUR1
AT4G32920	2817.03072	1523.435346	4110.626094	2.698260944	1.432029876	8.40E-06	0.000649883	Up	10.5403	8.05153	10.9706	22.5094	21.4238	26.5589	F26P21.40
AT4G32940	12549.38144	6521.787582	18576.97531	2.848448385	1.510176264	0.019180921	0.176624545	Up	202.009	35.8725	167.952	183.206	328.476	490.437	GAMMA-VPE
AT4G33010	154437.6171	84733.23025	224142.0039	2.645266836	1.403413259	1.01E-05	0.00073633	Up	1012.27	685.589	1021.04	1943.9	2383.22	2039.76	GLDP1
AT4G33020	17.16452284	3.293865924	31.03517976	9.422113855	3.236050765	0.003297376	0.055072889	Up	0.0797023	0	0.187387	0.724556	0.842886	0.615643	ZIP9
AT4G33130	11.59129141	20.58468487	2.597897958	0.126205379	-2.986154693	0.025428133	0.211657866	Down	0.272823	0.358494	0.970425	0.140865	0	0	F4I10.60
AT4G33160	59.15256199	83.7492712	34.55585279	0.412610788	-1.277146553	0.029972846	0.232546528	Down	1.81988	2.42139	3.77336	0.845451	0.937329	1.08904	F4I10.90
AT4G33260	31.01940041	59.20310761	2.835693219	0.047897709	-4.383899538	0.000692931	0.018292722	Down	0.453647	1.10537	2.03916	0.102592	0.021729	0.0398832	CDC20.2
AT4G33270	54.89810943	102.5866549	7.209563996	0.070277796	-3.830787244	0.000152006	0.005980854	Down	0.737223	2.22782	2.61859	0.210959	0.101647	0.0746546	CDC20.1
AT4G33360	240.9787243	373.1902112	108.7672375	0.291452547	-1.778667087	1.06E-05	0.00076337	Down	10.4624	10.3621	13.0123	2.98848	2.51498	3.61478	FLDH
AT4G33420	67.14959889	115.0227925	19.27640529	0.1675877	-2.577011824	0.022592309	0.19727071	Down	5.14019	7.06973	1.39903	0.517505	0.37652	1.21106	F17M5.180
AT4G33540	788.84137	398.0061636	1179.676576	2.963965597	1.567528702	0.019524913	0.178621767	Up	11.3116	3.90531	6.07924	12.0149	12.7816	29.3326	T16L1.30
AT4G33550	122.6394419	34.45679936	210.8220844	6.118446526	2.613165399	0.000440054	0.013345544	Up	1.04245	1.85656	2.20455	11.6729	5.76835	15.4589	T16L1.40
AT4G33905	45.61553605	13.78623809	77.44483402	5.617546537	2.489940171	0.000787832	0.019967975	Up	0.574529	0.206658	0.917025	2.51117	1.49283	4.17275	AT4G33905
AT4G33950	488.3828973	241.8822087	734.883586	3.038187844	1.603211071	0.0003255	0.010688119	Up	4.43175	3.16198	4.75272	8.73948	8.62124	17.2565	OST1
AT4G33960	79.10385755	42.64991706	115.557798	2.709449537	1.437999778	0.039515223	0.275498431	Up	4.07142	6.79495	10.5014	10.4792	11.6516	27.9827	F17I5.150
AT4G34060	513.8205997	331.5981736	696.0430258	2.099055668	1.069740428	0.002435091	0.044455577	Up	2.99562	3.60756	3.89127	7.88074	6.88841	5.48545	DML3
AT4G34160	107.70902	199.8266133	15.59142663	0.078024775	-3.67992389	6.28E-10	2.79E-07	Down	3.50583	6.13663	5.88078	0.736668	0.133651	0.147016	CYCD3;1
AT4G34230	1738.308677	1044.571999	2432.045354	2.328269718	1.219258196	0.033939724	0.250372126	Up	18.1574	5.94007	22.0596	23.251	24.708	49.0862	CAD5
AT4G34320	19.46008666	38.92017331	0	0	#NAME?	5.54E-07	8.77E-05	Down	0.403337	1.15429	0.96983	0	0	0	F10M10.90
AT4G34550	459.3818243	145.4105705	773.3530782	5.318410316	2.410995086	9.26E-11	4.99E-08	Up	2.7361	3.12874	4.104	16.3587	14.8538	15.5364	T4L20.130
AT4G34650	445.0495452	204.7131808	685.3859097	3.34803019	1.743312537	1.43E-06	0.000180227	Up	4.95896	8.27571	6.55647	19.1747	18.7467	20.5151	SQS2
AT4G34950	486.0365345	235.0519529	737.021116	3.135566869	1.648726287	6.31E-06	0.000530899	Up	8.16094	3.26629	4.38692	12.9003	16.025	14.7388	F11I11.190
AT4G34970	30.07263609	15.72354076	44.42173142	2.825173546	1.498339493	0.048578449	0.311163528	Up	0.392623	0.85999	0.888463	1.88609	1.71486	2.02618	ADF9
AT4G34990	206.7312391	102.7334776	310.7290007	3.02461289	1.596750508	0.000114523	0.004833907	Up	3.97725	2.08638	4.03287	6.64232	8.90538	10.8399	MYB32
AT4G35030	103.3907627	46.12634714	160.6551782	3.482937371	1.800304531	0.000248935	0.008651163	Up	0.447104	0.431382	0.544986	1.3347	1.38715	1.37566	M4E13.90
AT4G35060	327.3840637	106.1746807	548.5934466	5.166895184	2.369297617	0.031334624	0.239094277	Up	3.8792	2.8727	7.22728	9.19817	15.752	40.284	HIPP25
AT4G35070	37.91217903	58.23779719	17.58656088	0.30197847	-1.727482401	0.016655268	0.161098238	Down	1.14771	0.91454	1.53838	0.412254	0.154881	0.433376	T12J5.5
AT4G35090	98600.21721	58514.1683	138686.2661	2.370131374	1.244967029	7.51E-05	0.003534274	Up	860.652	710.384	807.854	1486.46	1788.88	1763.58	CAT2
AT4G35180	126.5441174	233.8981742	19.19006064	0.082044508	-3.607449425	0.014788542	0.149164504	Down	5.06025	0.713203	8.04174	0.445996	0	0.583557	LHT7
AT4G35300	1379.215057	715.9189155	2042.511199	2.852992364	1.512475885	4.26E-06	0.000396763	Up	7.76474	8.09921	10.5282	23.5355	19.2949	24.562	TMT2
AT4G35410	81.75694526	110.3179677	53.1959228	0.482205428	-1.052280205	0.04621232	0.301559714	Down	3.15216	3.32107	4.6346	1.25331	1.94538	2.09764	F23E12.30
AT4G35560	545.1017087	216.7732805	873.4301369	4.029233377	2.01050537	1.79E-05	0.001146246	Up	2.14068	1.90964	3.23778	7.10394	6.92779	12.5294	DAW1
AT4G35620	13.9520783	26.13795593	1.766200667	0.067572257	-3.887425153	0.003962648	0.062561725	Down	0.262458	0.393347	0.952621	0.0895272	0	0	CYCB2;2
AT4G35640	83.94950986	54.73975565	113.1592641	2.067222674	1.047693799	0.045043926	0.296549029	Up	1.57353	0.82816	1.11162	2.13947	2.45596	1.93152	SERAT3;2
AT4G35730	37.56268556	68.99507182	6.130299291	0.088851263	-3.492463901	0.000194837	0.007249976	Down	0.656635	1.29667	1.91741	0.265518	0.0603873	0	F8D20.240
AT4G35790	1655.605698	1055.249334	2255.962062	2.137847415	1.096158887	0.039054594	0.274230642	Up	13.9259	6.3574	13.7768	14.7786	16.6459	33.0887	PLDDELTA
AT4G35930	86.50220457	123.9473388	49.05707031	0.395789621	-1.337194313	0.008749354	0.106709106	Down	3.19422	3.42372	2.60059	1.19485	1.29713	0.614497	FBS4
AT4G35970	40.09045909	75.20623985	4.974678324	0.066147149	-3.918177222	0.004019059	0.063175948	Down	1.03963	0.975671	2.76675	0.0878863	0	0.112585	APX5
AT4G36030	82.89653211	136.6610305	29.13203376	0.213170014	-2.229923583	3.94E-05	0.002123761	Down	2.37206	2.06997	1.20441	0.210863	0.373435	0.48412	ARO3
AT4G36150	329.8192191	529.418894	130.2195441	0.245966938	-2.02346369	0.009936643	0.115760354	Down	8.40285	1.9935	7.76058	1.06382	1.00909	1.78342	F23E13.40
AT4G36180	87.28508739	137.363651	37.20652382	0.270861495	-1.884372778	0.000316167	0.010482804	Down	1.3169	1.24419	2.34799	0.489323	0.496076	0.150626	F23E13.70
AT4G36270	96.98933866	134.0202854	59.95839191	0.447382959	-1.160417789	0.039691125	0.276044273	Down	0.660616	1.22369	1.04459	0.413357	0.479071	0.140661	F23E13.160
AT4G36430	116.9210095	223.6164728	10.22554628	0.045728055	-4.450776645	1.29E-08	4.06E-06	Down	4.97738	5.1539	10.0538	0.061457	0.422317	0.356027	AP22.54
AT4G36500	535.7454191	794.6041608	276.8866775	0.34845863	-1.520940708	0.000470531	0.01397811	Down	62.2325	26.782	50.531	17.5265	13.6397	11.4719	AP22.75
AT4G36520	1262.555749	1801.166188	723.9453088	0.401931434	-1.314978684	0.00199882	0.038886802	Down	9.47468	5.38955	12.3598	4.22692	3.29347	2.32881	AP22.19
AT4G36530	2699.721989	1407.160355	3992.283624	2.837120594	1.504427475	2.94E-06	0.000310693	Up	37.6603	41.1352	36.5227	89.1591	97.0175	107.126	AP22.96
AT4G36620	11.32825062	19.8465636	2.809937639	0.141583082	-2.820279211	0.035302981	0.256238258	Down	0.852193	0.911017	0.907231	0.274644	0	0.0423924	GATA19
AT4G36880	11.69091279	23.38182558	0	0	#NAME?	0.000106673	0.004544953	Down	0.398424	0.675254	0.61518	0	0	0	CP1
AT4G36900	400.2228614	205.10726	595.3384628	2.90257138	1.537331546	0.009447794	0.112144225	Up	7.41231	3.36759	6.9229	9.83472	12.4065	23.8929	RAP2.10
AT4G37030	51.05968961	26.76192949	75.35744974	2.815845164	1.493568006	0.017551826	0.166147494	Up	0.67202	0.335005	0.856204	1.51051	1.5144	1.48617	AP22.73
AT4G37240	20.70741477	41.41482953	0	0	#NAME?	0.002749296	0.048555864	Down	1.07028	3.56491	0.690653	0	0	0	AP22.53
AT4G37320	441.1533482	185.9028196	696.4038767	3.746064089	1.905375582	4.76E-07	7.70E-05	Up	2.66869	4.3936	4.18917	10.2285	10.4972	16.1674	CYP81D5
AT4G37445	21.44357266	38.41311886	4.474026463	0.116471315	-3.10195341	0.001963012	0.038451236	Down	0.716403	1.97656	2.83528	0.0738575	0.0782776	0.364825	AT4G37445
AT4G37450	151.2539193	280.0252546	22.48258398	0.080287701	-3.638677182	8.34E-08	2.05E-05	Down	8.41955	14.6357	18.7653	1.60999	0.889964	0.375535	AGP18
AT4G37470	2082.888026	1227.321105	2938.454947	2.394202248	1.259545027	9.90E-05	0.004324475	Up	64.0368	39.3374	61.4049	97.7521	101.533	139.388	KAI2
AT4G37490	8.73678187	17.13630703	0.337256706	0.019680828	-5.667065296	0.003935213	0.062400443	Down	0.147985	0.38775	0.620286	0	0	0.0214448	CYCB1;1
AT4G37530	219.28986	292.6526101	145.9271098	0.498635942	-1.003941219	0.01400656	0.144498134	Down	13.8037	9.58178	8.7169	4.65751	3.14571	6.44435	F19F18.20
AT4G37580	111.6164362	153.8259919	69.40688046	0.451203854	-1.148148703	0.040022085	0.277153247	Down	1.9978	4.01858	3.89248	2.08156	1.45561	0.529893	HLS1
AT4G37610	189.5687134	304.1916339	74.94579293	0.246376904	-2.021061075	0.016896908	0.162739735	Down	8.81292	13.1	3.90595	2.07864	2.19636	1.89202	BT5
AT4G37650	322.7919519	473.4266334	172.1572705	0.363640865	-1.45941376	9.28E-05	0.004122836	Down	6.89269	9.20571	7.79139	3.1997	3.27586	1.18198	SHR
AT4G37750	99.78637277	162.7964668	36.77627871	0.225903421	-2.146221979	0.000482638	0.014236262	Down	1.72996	3.04865	2.86854	1.12179	0.20749	0.173983	ANT
AT4G37760	5773.376849	3051.413052	8495.340645	2.784067742	1.477194315	3.57E-06	0.00034772	Up	72.6699	65.1326	72.0344	147.509	171.496	189.311	SQE3
AT4G37770	19.02114567	37.68905121	0.353240133	0.009372487	-6.737352403	0.000131027	0.005360516	Down	1.07275	0.298734	1.64762	0.0257271	0	0	ACS8
AT4G37800	1490.834814	2575.175267	406.4943603	0.157851143	-2.663363384	6.03E-15	1.36E-11	Down	89.0482	79.7506	88.1574	18.8728	12.6388	4.67881	XTH7
AT4G37890	86.43580852	130.1792966	42.6923204	0.327950154	-1.608451542	0.019007557	0.175450337	Down	1.39772	2.87085	1.22958	0.653902	0.604598	0.348	EDA40
AT4G37900	117.7325532	193.9291909	41.53591552	0.214180832	-2.22309872	0.011531275	0.12743852	Down	4.22964	1.1766	2.29182	0.41188	0.309266	0.785609	F20D10.20
AT4G37990	207.907328	47.13161663	368.6830394	7.822414458	2.967613977	0.002174432	0.041166827	Up	1.60911	0.0423949	1.60002	7.12472	3.21073	12.3055	ELI3-2
AT4G38062	13.67925638	24.83432066	2.524192094	0.101641278	-3.298441672	0.007933838	0.100074909	Down	0.0948703	0.219141	0.311116	0.0241056	0.0175428	0.0162041	AT4G38062
AT4G38210	32.83955825	49.33660396	16.34251254	0.331245186	-1.594028608	0.033378854	0.247189258	Down	0.732099	1.58391	1.87115	0.744117	0.387138	0.162671	EXPA20
AT4G38400	31.23793648	60.23121514	2.244657824	0.037267351	-4.745943922	0.039581573	0.275640689	Down	0.65438	4.58664	1.00759	0.0702583	0.112739	0	EXLA2
AT4G38480	46.45493749	74.1452822	18.76459279	0.253078716	-1.982341915	0.002755588	0.048629031	Down	1.04935	1.5972	1.68435	0.347794	0.37405	0.36507	ABA-hypersensitive DCAF 1
AT4G38550	2857.393903	4570.822642	1143.965164	0.250275553	-1.99841072	0.025306152	0.21110855	Down	71.7208	13.5728	56.3558	7.88867	8.20435	14.7741	F20M13.110
AT4G38620	349.47054	483.0729031	215.8681768	0.446864594	-1.162090353	0.005295181	0.075965874	Down	9.4787	16.8059	12.7973	6.19414	5.56305	3.81587	MYB4
AT4G38660	82.75174759	148.4065521	17.09694309	0.115203425	-3.117744486	0.040242853	0.277692784	Down	1.46054	7.48311	2.78793	0.847477	0.344231	0.0858569	T9A14.6
AT4G38730	447.0491109	275.1006127	618.9976091	2.250077174	1.169974484	0.001033893	0.024264314	Up	7.38784	6.01096	8.3295	11.5534	12.0817	20.6719	T9A14.10
AT4G38770	4212.643139	5945.377926	2479.908352	0.417115343	-1.261481714	0.009988784	0.116117093	Down	94.8663	157.513	112.648	76.4447	49.2255	8.30335	PRP4
AT4G38870	17.13961109	3.277271182	31.00195099	9.459684375	3.241792048	0.005837009	0.080817929	Up	0.232156	0.0381726	0.159895	0.327417	1.07557	1.75292	F19H22.2
AT4G38880	11.43714023	3.226479215	19.64780124	6.08954837	2.606335235	0.047561543	0.307053588	Up	0.253213	0	0	0.288337	0.481924	0.419585	ASE3
AT4G39190	82.76082853	123.679884	41.84177305	0.33830702	-1.563594979	0.003009735	0.051428564	Down	2.20469	2.83922	4.81579	1.27566	0.891948	0.793985	T22F8.90
AT4G39320	91.70491065	137.685797	45.72402434	0.332089623	-1.590355454	0.028430308	0.226083405	Down	2.02753	5.51283	5.26166	0.370472	2.34892	0.828187	T22F8.220
AT4G39380	61.19110185	86.3110623	36.0711414	0.417920258	-1.258700403	0.028254917	0.225242859	Down	1.15849	1.2015	0.988927	0.212574	0.556286	0.411057	F23K16.10
AT4G39630	10.34044758	18.91469449	1.766200667	0.093377171	-3.420786305	0.019644296	0.178979128	Down	0.285619	1.01795	0.617121	0.0841681	0	0	F23K16.7
AT4G39640	834.9099225	1132.782783	537.0370624	0.474086533	-1.076777682	0.002225227	0.041728376	Down	25.331	12.7432	17.9854	6.86757	7.40389	8.53832	GGT1
AT4G39730	4318.621347	2350.674519	6286.568174	2.674367771	1.419197874	8.78E-06	0.000664066	Up	110.205	81.1699	184.076	272.891	254.673	335.508	PLAT1
AT4G39790	15.2281439	28.38479729	2.071490517	0.072978873	-3.776377318	0.002169546	0.041108719	Down	0.498827	0.506696	0.42463	0.0519968	0	0.0501602	T19P19.180
AT4G39800	22434.87981	12296.38371	32573.3759	2.649020773	1.405459157	9.09E-06	0.00067881	Up	198.208	183.598	168.79	502.102	450.874	342.402	MIPS1
AT4G39810	8.247173789	15.81983417	0.674513411	0.042637199	-4.551743538	0.020070681	0.181631636	Down	0.457859	0.0902718	1.12024	0	0	0.0927785	NAC45/86-DEPENDENT EXONUCLEASE-DOMAIN PROTEIN 4
AT4G39830	120.7055369	201.4348363	39.97623751	0.198457418	-2.333098606	5.07E-05	0.002587147	Down	2.70015	3.15228	5.23203	0.418753	0.207947	1.25642	T5J17.9
AT4G39900	151.1382048	233.9543108	68.32209873	0.292031801	-1.775802614	0.004604746	0.068855098	Down	5.0486	11.0824	7.24982	2.77823	1.95583	1.08464	T5J17.70
AT4G39955	460.9808662	266.0155522	655.9461802	2.465818915	1.302066855	0.002638501	0.047302237	Up	9.3246	3.26735	9.385	12.1198	14.2012	21.9151	AT4G39955
AT4G40000	63.10298047	91.00226079	35.20370014	0.386844237	-1.370175314	0.02984304	0.231857462	Down	1.17362	1.57021	0.591464	0.537902	0.295774	0.317227	T5J17.170
AT5G01170	139.3053818	188.9011127	89.70965081	0.474902712	-1.074296099	0.026823543	0.217936234	Down	1.32628	2.52473	2.40389	1.16249	0.86762	0.45251	F7J8.150
AT5G01240	459.213948	678.7729671	239.6549288	0.353070821	-1.501970498	2.52E-05	0.001462262	Down	12.3258	14.6287	11.4654	5.92756	4.73223	1.35915	LAX1
AT5G01260	1510.637138	961.0667188	2060.207557	2.143667569	1.100081196	0.000770426	0.019717334	Up	18.2859	17.9474	21.7732	35.3342	39.0194	39.0973	F7J8.240
[truncated: 620 more rows]
